# Supplementary material for: Proteomic Landscape of Human Sperm in Patients with Different Spermatogenic Impairments
Source: Cells. 2023 Mar 26;12(7):1017. doi: 10.3390/cells12071017 (PMC10093380; doi:10.3390/cells12071017)
Supplement: Supplementary file 1 [file cells-12-01017-s001.zip]

Archive with 5 entries (5 files):
- Supplementary Table S1.xlsx
- Supplementary Table S2.pdf
- Supplementary Table S3.xlsx
- Supplementary Table S4.xlsx
- Supplementary Table S5.pdf
