# Supplementary material for: Proteomic Landscape of Human Sperm in Patients with Different Spermatogenic Impairments
Source: Cells. 2023 Mar 26;12(7):1017. doi: 10.3390/cells12071017 (PMC10093380; doi:10.3390/cells12071017)
Supplement: Supplementary file 1 [file cells-12-01017-s001.zip › Supplementary Table S1.xlsx]

## Sheet: all
Supplementary Table S1: Detailed t-test results of proteins comparing subfertile men vs. normozoospermic controls (AN vs N), asthenozoospermic men vs. normozoospermic controls (A vs N), and oligoasthenozoospermic men vs. normozoospermic controls (OA vs N) as determined by LC-MS/MS.
Experimental ID	Gene Symbol	Protein name	AN vs N					A vs N					OA vs N					Majority Protein ID
			Log2FC	P-value	Adjusted P-value	Adjusted significant	Regulation	Log2FC	P-value	Adjusted P-value	Adjusted significant	Regulation	Log2FC	P-value	Adjusted P-value	Adjusted significant	Regulation
2470	A1BG	Alpha-1B-glycoprotein	-2.06775	0.0456694	0.308464	false	none	-3.31063	0.050064	0.159682	false	none	-1.03201	0.414565	0.616084	false	none	P04217;M0R009
6289	AAAS	Aladin	-0.458744	0.226349	0.686992	false	none	0.288978	0.447078	0.593198	false	none	-1.58033	0.0028245	0.0986243	false	none	Q9NRG9;Q9NRG9-2;F8VZ44;H3BU82
3339	AARS	Alanine--tRNA ligase, cytoplasmic	-0.321669	0.233809	0.694121	false	none	-0.644674	0.10455	0.246975	false	none	0.144893	0.60135	0.760079	false	none	P49588;P49588-2
5868	AARSD1;PTGES3L-AARSD1	Alanyl-tRNA editing protein Aarsd1	0.254627	0.415191	0.810182	false	none	0.837552	0.00836559	0.0567332	false	none	-0.619759	0.104525	0.331208	false	none	Q9BTE6;C9J5N1;Q9BTE6-2;Q9BTE6-3
6233	ABCB6	ATP-binding cassette sub-family B member 6, mitochondrial	-0.452496	0.0609856	0.365367	false	none	-0.453007	0.130069	0.280594	false	none	-0.451728	0.206162	0.437889	false	none	Q9NP58;Q9NP58-4;H7BXK9
3581	ABCE1	ATP-binding cassette sub-family E member 1	0.35298	0.235609	0.694121	false	none	0.299292	0.504842	0.639842	false	none	0.424563	0.196156	0.427511	false	none	P61221;D6R9I9
6332	ABHD10	Mycophenolic acid acyl-glucuronide esterase, mitochondrial	0.363593	0.391709	0.796943	false	none	0.927167	0.0813664	0.216114	false	none	-0.602534	0.22753	0.46211	false	none	Q9NUJ1;Q9NUJ1-2
5610	ABHD14B	Alpha/beta hydrolase domain-containing protein 14B	-0.0678942	0.841327	0.969701	false	none	-0.772806	0.0314976	0.120922	false	none	0.871988	0.0307481	0.198451	false	none	Q96IU4;B4DQI4;F8W9U3
3226	ACAA2	3-ketoacyl-CoA thiolase, mitochondrial	-0.20195	0.696102	0.91524	false	none	0.398324	0.499012	0.636145	false	none	-1.64261	0.0359237	0.210116	false	none	P42765;A0A0B4J2A4;K7EME0
3900	ACACA	Acetyl-CoA carboxylase 1;Biotin carboxylase	-0.454904	0.249258	0.701833	false	none	-1.00968	0.0194914	0.0907334	false	none	0.377257	0.577793	0.746549	false	none	Q13085;Q13085-4;Q13085-2;Q13085-3
6150	ACAD9	Acyl-CoA dehydrogenase family member 9, mitochondrial	-0.492225	0.297461	0.72794	false	none	0.205772	0.649807	0.757611	false	none	-1.58908	0.0379715	0.217565	false	none	Q9H845;H0Y8Z9
2690	ACADM	Medium-chain specific acyl-CoA dehydrogenase, mitochondrial	-0.66208	0.107484	0.486774	false	none	0.0730784	0.86907	0.917848	false	none	-1.72398	0.000141059	0.0235569	true	lower	Q5T4U5;P11310;P11310-2;B7Z9I1
2799	ACADS	Short-chain specific acyl-CoA dehydrogenase, mitochondrial	-0.767674	0.105852	0.485974	false	none	0.109962	0.820524	0.883336	false	none	-2.03537	0.00302175	0.0986243	false	none	P16219;E9PE82
3346	ACADVL	Very long-chain specific acyl-CoA dehydrogenase, mitochondrial	-0.240467	0.47826	0.829491	false	none	0.291595	0.477689	0.615422	false	none	-1.009	0.0161033	0.154638	false	none	P49748;P49748-3;P49748-2
2965	ACAT1	Acetyl-CoA acetyltransferase, mitochondrial	0.312807	0.464609	0.825639	false	none	1.1368	0.00566703	0.0458857	true	higher	-0.877411	0.106244	0.33398	false	none	P24752
5921	ACAT2	Acetyl-CoA acetyltransferase, cytosolic	-0.535249	0.210395	0.666086	false	none	-0.98135	0.0328938	0.124493	false	none	0.00998474	0.987858	0.991832	false	none	Q9BWD1;Q9BWD1-2
2721	ACE	Angiotensin-converting enzyme;Angiotensin-converting enzyme, soluble form	-0.414628	0.0805781	0.414048	false	none	-0.0812394	0.744352	0.834722	false	none	-0.896189	0.00438885	0.11727	false	none	P12821;A0A0A0MSN4;P12821-2;P12821-3;P12821-4;F6X3S4
3458	ACLY	ATP-citrate synthase	-0.346908	0.144118	0.555944	false	none	-0.616916	0.0232498	0.101509	false	none	0.043104	0.901894	0.941352	false	none	P53396
2903	ACO1	Cytoplasmic aconitate hydratase	-0.484366	0.341723	0.76438	false	none	-1.60161	0.0218668	0.0986127	false	none	0.772538	0.116229	0.345839	false	none	P21399
586	ACO2	Aconitate hydratase, mitochondrial	0.509699	0.190499	0.634679	false	none	1.22957	0.00381767	0.0383489	true	higher	-0.530121	0.234011	0.465245	false	none	A2A274;Q99798
6250	ACOT13	Acyl-coenzyme A thioesterase 13;Acyl-coenzyme A thioesterase 13, N-terminally processed	0.0207371	0.948163	0.986562	false	none	0.267826	0.477405	0.615422	false	none	-0.438142	0.340595	0.566964	false	none	Q9NPJ3;Q9NPJ3-2
1810	ACOT7	Cytosolic acyl coenzyme A thioester hydrolase	-0.553203	0.0430284	0.299406	false	none	0.0163915	0.938036	0.957384	false	none	-1.31266	3.33354e-05	0.011134	true	lower	O00154-4;O00154-6;O00154-7;O00154;O00154-5;O00154-2;O00154-3;K7EKP8
2963	ACP1	Low molecular weight phosphotyrosine protein phosphatase	-0.0344556	0.840785	0.969701	false	none	0.0391538	0.84233	0.899562	false	none	-0.14487	0.543745	0.718539	false	none	P24666;G5E9R5;P24666-4
2783	ACPP	Prostatic acid phosphatase;PAPf39	-0.38679	0.232872	0.694121	false	none	-0.817356	0.0335904	0.125596	false	none	0.235139	0.579764	0.747649	false	none	P15309;P15309-3
2658	ACR	Acrosin;Acrosin light chain;Acrosin heavy chain	0.00354002	0.993684	0.997345	false	none	0.805084	0.0853939	0.221778	false	none	-1.15425	0.0693154	0.275986	false	none	P10323
5176	ACRBP	Acrosin-binding protein	-0.25483	0.60217	0.890918	false	none	0.450665	0.406787	0.560854	false	none	-1.27388	0.0587471	0.258868	false	none	Q8NEB7;E7EP66;F5H5S8
2990	ACRV1	Acrosomal protein SP-10	0.703649	0.314701	0.740211	false	none	1.20417	0.124134	0.27412	false	none	-1.29842	0.253945	0.485472	false	none	P26436-10;P26436-9;P26436-7;P26436-6;P26436-5;P26436-4;P26436-3;P26436-2;P26436;P26436-11;P26436-8
4332	ACSBG2	Long-chain-fatty-acid--CoA ligase ACSBG2	-1.00793	0.0159542	0.156727	false	none	-0.413883	0.348687	0.503074	false	none	-1.79999	0.00141746	0.0912642	false	none	Q5FVE4;Q5FVE4-2;Q5FVE4-3;Q5FVE4-4
3103	ACSL1	Long-chain-fatty-acid--CoA ligase 1	-0.101694	0.779808	0.938642	false	none	0.379413	0.421155	0.570652	false	none	-0.796626	0.0154993	0.153401	false	none	P33121;E7EPM6;P33121-3;P33121-2;B7Z3Z9
2318	ACSL3	Long-chain-fatty-acid--CoA ligase 3	0.011592	0.96359	0.993719	false	none	0.480316	0.125725	0.276797	false	none	-0.613373	0.0153126	0.153401	false	none	O95573
6622	ACSL6	Long-chain-fatty-acid--CoA ligase 6	-0.158236	0.624927	0.902811	false	none	0.341437	0.274885	0.448409	false	none	-0.970204	0.0509015	0.245512	false	none	Q9UKU0;Q9UKU0-9;Q9UKU0-1;Q9UKU0-5;Q9UKU0-6;Q9UKU0-3;Q9UKU0-8;E7ERD7;Q9UKU0-7;Q9UKU0-2
3559	ACTB	Actin, cytoplasmic 1;Actin, cytoplasmic 1, N-terminally processed	-1.03166	0.00539226	0.0831058	false	none	-0.925253	0.0221676	0.0986127	false	none	-1.17354	0.0309296	0.198663	false	none	P60709
3678	ACTC1;ACTA2;ACTG2;ACTA1	Actin, alpha cardiac muscle 1;Actin, aortic smooth muscle;Actin, gamma-enteric smooth muscle;Actin, alpha skeletal muscle	-0.496679	0.361025	0.779314	false	none	-0.88664	0.166916	0.330371	false	none	-0.155462	0.819257	0.899456	false	none	P68032;P62736;P63267;P68133;A6NL76;P63267-2
3672	ACTG1	Actin, cytoplasmic 2;Actin, cytoplasmic 2, N-terminally processed	-0.839632	0.000981324	0.0285996	true	lower	-1.13406	3.0612e-05	0.00136326	true	lower	-0.414342	0.230098	0.46383	false	none	P63261
6847	ACTL7A	Actin-like protein 7A	-1.21534	0.0465282	0.31237	false	none	-0.175004	0.768087	0.851589	false	none	-2.6458	0.00744471	0.132615	false	none	Q9Y615
5263	ACTL9	Actin-like protein 9	-0.257245	0.611069	0.896145	false	none	0.555728	0.262453	0.437749	false	none	-1.27346	0.0951431	0.315442	false	none	Q8TC94
2720	ACTN1	Alpha-actinin-1	0.142585	0.711879	0.915716	false	none	-0.542106	0.190195	0.359406	false	none	1.08403	0.0527377	0.246006	false	none	P12814;P12814-3;P12814-2;P12814-4;H9KV75
2042	ACTN4	Alpha-actinin-4	-0.602814	0.107297	0.486774	false	none	-1.00923	0.00597403	0.0469903	true	lower	-0.0157707	0.981552	0.990448	false	none	O43707;O43707-2;F5GXS2;O43707-3
3579	ACTR1A	Alpha-centractin	-0.107794	0.671945	0.913326	false	none	-0.0589554	0.864411	0.915424	false	none	-0.178339	0.604652	0.762502	false	none	P61163;R4GMT0;A0A1B0GVS3
3210	ACTR1B	Beta-centractin	0.086324	0.780256	0.938642	false	none	-0.0416288	0.887923	0.930404	false	none	0.269114	0.594168	0.754571	false	none	P42025
3578	ACTR2	Actin-related protein 2	-0.319486	0.291555	0.72794	false	none	-0.840878	0.0399582	0.136754	false	none	0.397428	0.142162	0.374062	false	none	P61160;P61160-2;F5H6T1
3577	ACTR3	Actin-related protein 3	-0.406094	0.187309	0.628756	false	none	-0.763099	0.0392676	0.13521	false	none	0.129413	0.744321	0.859475	false	none	P61158;B4DXW1
5298	ACTRT2	Actin-related protein T2	-0.212545	0.642023	0.906705	false	none	0.603539	0.13493	0.284781	false	none	-1.39133	0.0926458	0.315116	false	none	Q8TDY3
5958	ACTRT3	Actin-related protein T3	-0.0486312	0.921021	0.978606	false	none	0.886994	0.035719	0.130216	false	none	-1.29613	0.0879567	0.31478	false	none	Q9BYD9
929	ADAM7	Disintegrin and metalloproteinase domain-containing protein 7	-0.374633	0.256088	0.701833	false	none	-0.536783	0.175037	0.341386	false	none	-0.151677	0.670072	0.807228	false	none	C9JK28;Q9H2U9;E5RK87
6553	ADAMTS1	A disintegrin and metalloproteinase with thrombospondin motifs 1	0.888295	0.0329989	0.256317	false	none	0.742357	0.0888091	0.224714	false	none	1.08288	0.0553782	0.249185	false	none	Q9UHI8
2700	ADH5	Alcohol dehydrogenase class-3	-0.387343	0.194609	0.640479	false	none	-0.763149	0.0219411	0.0986127	false	none	0.155486	0.704553	0.827654	false	none	P11766;H0YAG8
3062	ADSS	Adenylosuccinate synthetase isozyme 2	-0.155949	0.574542	0.881446	false	none	-0.3037	0.33413	0.491086	false	none	0.0164274	0.971143	0.984406	false	none	P30520
3245	AFM	Afamin	-3.04639	0.00266541	0.0523674	false	none	-4.06579	0.00586276	0.0469903	true	lower	-1.68719	0.181809	0.414174	false	none	P43652
3133	AGL	Glycogen debranching enzyme;4-alpha-glucanotransferase;Amylo-alpha-1,6-glucosidase	-0.0558879	0.902514	0.978606	false	none	-0.869641	0.103945	0.246224	false	none	0.938699	0.140205	0.371066	false	none	P35573;P35573-2;P35573-3
2354	AGR2	Anterior gradient protein 2 homolog	0.599064	0.108665	0.488442	false	none	0.117087	0.806771	0.873599	false	none	1.14129	0.0147495	0.153401	false	none	O95994;B5MC07;C9J3E2
1848	AGRN	Agrin;Agrin N-terminal 110 kDa subunit;Agrin C-terminal 110 kDa subunit;Agrin C-terminal 90 kDa fragment;Agrin C-terminal 22 kDa fragment	0.884483	0.0438305	0.301843	false	none	1.42307	0.0107224	0.0636849	false	none	0.106523	0.822967	0.899456	false	none	O00468-6;O00468-7;O00468-3;O00468-5;O00468-4;O00468;A0A087X208;O00468-2
2948	AHCY	Adenosylhomocysteinase	-0.524439	0.0457154	0.308464	false	none	-0.927139	0.0033079	0.0350742	true	lower	0.0572397	0.883935	0.931389	false	none	P23526;P23526-2
2063	AHCYL1	Putative adenosylhomocysteinase 2	-0.0377976	0.914213	0.978606	false	none	-0.621039	0.0873545	0.222721	false	none	0.691254	0.192497	0.421624	false	none	O43865;O43865-2
3847	AHNAK	Neuroblast differentiation-associated protein AHNAK	0.120394	0.828634	0.963494	false	none	-0.940363	0.0689348	0.196965	false	none	1.44634	0.107554	0.336516	false	none	Q09666
2304	AHSA1	Activator of 90 kDa heat shock protein ATPase homolog 1	0.484833	0.0239447	0.208748	false	none	0.177915	0.375236	0.526839	false	none	0.753386	0.014533	0.153401	false	none	O95433;O95433-2;G3V438
2436	AHSG	Alpha-2-HS-glycoprotein;Alpha-2-HS-glycoprotein chain A;Alpha-2-HS-glycoprotein chain B	-2.91217	0.000596377	0.0221322	true	lower	-4.26653	5.31163e-05	0.00197121	true	lower	-1.17085	0.29087	0.517586	false	none	P02765;C9JV77
2340	AIFM1	Apoptosis-inducing factor 1, mitochondrial	-0.150986	0.644408	0.907503	false	none	0.296176	0.311678	0.473722	false	none	-0.970784	0.14042	0.371066	false	none	O95831-3;O95831;O95831-2;E9PMA0;O95831-5
3878	AIMP1	Aminoacyl tRNA synthase complex-interacting multifunctional protein 1;Endothelial monocyte-activating polypeptide 2	-0.181566	0.336169	0.760484	false	none	-0.316843	0.201429	0.374283	false	none	0.0044395	0.986112	0.991832	false	none	Q12904;Q12904-2
3911	AIMP2	Aminoacyl tRNA synthase complex-interacting multifunctional protein 2	-0.308878	0.246078	0.701833	false	none	0.0350422	0.905441	0.939914	false	none	-0.781768	0.0186035	0.169763	false	none	Q13155;F8W950;A8MU58
1814	AIP	AH receptor-interacting protein	-0.179238	0.456077	0.825635	false	none	-0.423892	0.0980119	0.237648	false	none	0.170268	0.634101	0.785134	false	none	O00170;E9PMH2
2381	AK1	Adenylate kinase isoenzyme 1	0.101716	0.717544	0.915716	false	none	0.572534	0.0121591	0.0684805	false	none	-0.578354	0.279888	0.510323	false	none	Q5T9B7;P00568
5662	AK7	Adenylate kinase 7	0.0938227	0.856939	0.971053	false	none	0.680297	0.24944	0.425912	false	none	-1.19642	0.145895	0.377943	false	none	Q96M32
5673	AK8	Adenylate kinase 8	-0.00737696	0.988091	0.997345	false	none	1.11664	0.00265583	0.0301954	true	higher	-1.5529	0.0541016	0.247533	false	none	Q96MA6
4453	AK9	Adenylate kinase 9	0.180972	0.704083	0.915716	false	none	0.877369	0.0498261	0.159635	false	none	-1.3511	0.0644106	0.268044	false	none	Q5TCS8;Q5TCS8-6
2228	AKAP3	A-kinase anchor protein 3	0.238977	0.575637	0.881446	false	none	1.01941	0.00717387	0.0512529	false	none	-0.888321	0.127907	0.357497	false	none	O75969
4348	AKAP4	A-kinase anchor protein 4	0.188165	0.625075	0.902811	false	none	0.817574	0.0203157	0.0932707	false	none	-0.720981	0.194771	0.425882	false	none	Q5JQC9-2
2760	AKR1A1	Alcohol dehydrogenase [NADP(+)]	-0.231377	0.547709	0.868018	false	none	-0.859753	0.0378839	0.133968	false	none	0.789734	0.0567678	0.251966	false	none	P14550
2777	AKR1B1	Aldose reductase	0.226977	0.415312	0.810182	false	none	0.191076	0.532212	0.665141	false	none	0.285315	0.571006	0.742086	false	none	P15121;E9PCX2
2018	AKR7A2	Aflatoxin B1 aldehyde reductase member 2	0.0696193	0.761983	0.931389	false	none	-0.0868101	0.721547	0.816246	false	none	0.295573	0.380319	0.58945	false	none	O43488;H3BLU7
2368	ALDH1A1	Retinal dehydrogenase 1	-1.63812	0.00218468	0.0468725	true	lower	-2.50117	0.000306506	0.00694054	true	lower	-0.451414	0.422753	0.622711	false	none	P00352
3281	ALDH1A3	Aldehyde dehydrogenase family 1 member A3	-0.406344	0.275517	0.718474	false	none	-0.917157	0.0579797	0.177256	false	none	0.331498	0.490496	0.676966	false	none	P47895;H0Y2X5
3039	ALDH4A1	Delta-1-pyrroline-5-carboxylate dehydrogenase, mitochondrial	-0.128413	0.556541	0.872511	false	none	-0.00301574	0.989708	0.991936	false	none	-0.307553	0.345085	0.570274	false	none	P30038;P30038-2;P30038-3
3333	ALDH7A1	Alpha-aminoadipic semialdehyde dehydrogenase	-0.459897	0.308246	0.733921	false	none	-1.24208	0.0348906	0.128413	false	none	0.713381	0.147833	0.377943	false	none	P49419-2;P49419;A0A1B0GW77;A0A1B0GTG2;A0A1B0GW82;A0A1B0GUA1;A0A1B0GTY9;A0A1B0GTJ4;A0A1B0GV49;P49419-4;A0A0J9YWF7
3318	ALDH9A1	4-trimethylaminobutyraldehyde dehydrogenase	-0.0575975	0.716074	0.915716	false	none	-0.23461	0.158136	0.316747	false	none	0.198087	0.437811	0.634398	false	none	P49189;P49189-2
2460	ALDOA	Fructose-bisphosphate aldolase A;Fructose-bisphosphate aldolase	-0.374125	0.0982968	0.467347	false	none	-0.134857	0.642473	0.751867	false	none	-0.719735	0.00676915	0.129905	false	none	P04075-2;H3BPS8
2618	ALDOC	Fructose-bisphosphate aldolase C;Fructose-bisphosphate aldolase	-0.607764	0.124498	0.521621	false	none	-0.63645	0.308224	0.47109	false	none	-0.568321	0.118852	0.349047	false	none	P09972;A8MVZ9;J3KSV6;J3QKP5
1971	ALOX15B	Arachidonate 15-lipoxygenase B	0.0400509	0.923506	0.978606	false	none	-0.584392	0.156236	0.314421	false	none	0.898661	0.0911144	0.315116	false	none	O15296;I3L1D5;O15296-4;O15296-3;O15296-2
6470	ANKFY1	Rabankyrin-5	-0.266038	0.605944	0.893642	false	none	-1.48457	0.00103932	0.0159602	true	lower	0.647861	0.351739	0.575733	false	none	Q9P2R3;Q9P2R3-2;Q9P2R3-4
1943	ANKRD28	Serine/threonine-protein phosphatase 6 regulatory ankyrin repeat subunit A	-0.153322	0.437965	0.813775	false	none	-0.0886965	0.730364	0.822434	false	none	-0.217948	0.33094	0.560375	false	none	O15084;O15084-4;O15084-1;O15084-2;B4DIW9
2778	ANPEP	Aminopeptidase N	-0.634007	0.135616	0.541194	false	none	-1.27748	0.0129732	0.0716206	false	none	0.295454	0.521121	0.702881	false	none	P15144
2462	ANXA1	Annexin A1	-0.972024	0.00844162	0.107521	false	none	-1.09897	0.0116297	0.0666837	false	none	-0.788663	0.219271	0.455592	false	none	P04083
3395	ANXA11	Annexin A11	-0.103398	0.732704	0.920663	false	none	-0.511364	0.290353	0.457813	false	none	0.304567	0.301121	0.525538	false	none	P50995;P50995-2
2540	ANXA2;ANXA2P2	Annexin A2;Annexin;Putative annexin A2-like protein	-0.183527	0.533657	0.857321	false	none	-0.668828	0.0921193	0.228333	false	none	0.517465	0.0937385	0.315116	false	none	P07355;P07355-2;H0YN42;H0YMU9;H0YMD0;A6NMY6;H0YM50;H0YKS4;H0YNP5;H0YN28;H0YL33
2717	ANXA3	Annexin A3;Annexin	0.0671648	0.839166	0.969701	false	none	-0.0462854	0.903113	0.938956	false	none	0.231037	0.6749	0.810851	false	none	P12429;D6RA82;D6RFG5
2606	ANXA4	Annexin A4;Annexin	-0.578346	0.0907784	0.449185	false	none	-0.981367	0.0629782	0.1868	false	none	0.00379521	0.989807	0.992034	false	none	P09525;Q6P452
2589	ANXA5	Annexin A5;Annexin	-0.0443474	0.880532	0.975995	false	none	-0.34866	0.324488	0.483937	false	none	0.450161	0.191129	0.420672	false	none	P08758;D6RBL5;E9PHT9;D6RBE9
2563	ANXA6	Annexin A6;Annexin	-0.447518	0.276749	0.718474	false	none	-0.809663	0.12832	0.280123	false	none	0.0755814	0.898209	0.939165	false	none	P08133;P08133-2;E7EMC6
2876	ANXA7	Annexin A7	-0.425221	0.284887	0.724465	false	none	-0.732069	0.203305	0.375679	false	none	-0.0160891	0.975304	0.987126	false	none	P20073-2;P20073
2868	AOC1	Amiloride-sensitive amine oxidase [copper-containing]	-0.000856427	0.99831	0.99831	false	none	-0.285403	0.563324	0.689195	false	none	0.28369	0.59885	0.758354	false	none	P19801;P19801-2
3857	AP1B1	AP-1 complex subunit beta-1	-0.226583	0.370721	0.788667	false	none	-0.505295	0.118854	0.265534	false	none	0.226322	0.495564	0.679286	false	none	Q10567-2;Q10567;C9J1E7
2045	AP1G1	AP-1 complex subunit gamma-1	0.0698022	0.804851	0.951576	false	none	-0.300715	0.266409	0.439954	false	none	0.481488	0.290097	0.517586	false	none	O43747;O43747-2
6878	AP1M2	AP-1 complex subunit mu-2	0.338734	0.261821	0.708081	false	none	0.0541374	0.904914	0.939914	false	none	0.528465	0.156868	0.388623	false	none	Q9Y6Q5-2
2333	AP2A1	AP-2 complex subunit alpha-1	-0.0254478	0.912703	0.978606	false	none	-0.158292	0.523647	0.656278	false	none	0.151679	0.656972	0.797922	false	none	O95782-2;O95782
2265	AP2A2	AP-2 complex subunit alpha-2	-0.465146	0.0853458	0.435198	false	none	-0.513284	0.0783794	0.20994	false	none	-0.38692	0.395109	0.603667	false	none	O94973;A0A0G2JS82
3660	AP2B1	AP-2 complex subunit beta	-0.368584	0.126078	0.524738	false	none	-0.497933	0.145371	0.299715	false	none	-0.190729	0.481216	0.6683	false	none	P63010;P63010-2;P63010-3;A0A087X253;A0A087WU93;A0A087WZQ6;A0A087WYD1
106	AP2M1	AP-2 complex subunit mu	-0.130692	0.58441	0.881446	false	none	-0.383279	0.246344	0.423231	false	none	0.194064	0.499641	0.682536	false	none	A0A087WY71;E9PFW3;Q96CW1-2;Q96CW1;C9JJ47
1818	AP3B1	AP-3 complex subunit beta-1	0.27496	0.335915	0.760484	false	none	-0.237797	0.369189	0.52305	false	none	0.934219	0.0393715	0.219168	false	none	O00203-3;O00203
6737	AP3M1	AP-3 complex subunit mu-1	-0.115672	0.739833	0.922842	false	none	-0.320465	0.321473	0.480949	false	none	0.0635232	0.909356	0.946921	false	none	Q9Y2T2
2426	APCS	Serum amyloid P-component;Serum amyloid P-component(1-203)	-1.30052	2.9116e-05	0.00324159	true	lower	-1.12777	0.00153028	0.0206663	true	lower	-1.55006	0.00206257	0.0986243	false	none	P02743
920	APEH	Acylamino-acid-releasing enzyme	-0.334727	0.074525	0.40623	false	none	-0.63024	0.00212688	0.0258319	true	lower	0.108542	0.62574	0.779114	false	none	C9JIF9;P13798;H7C393;H7C1U0
6230	APMAP	Adipocyte plasma membrane-associated protein	0.16894	0.609326	0.896048	false	none	0.640248	0.0865118	0.222688	false	none	-0.511837	0.22475	0.461238	false	none	Q9HDC9;H0Y512;Q9HDC9-2
2419	APOA1	Apolipoprotein A-I;Proapolipoprotein A-I;Truncated apolipoprotein A-I	1.90627	0.0068574	0.0964368	false	none	2.59062	0.00144864	0.0201388	true	higher	0.96529	0.360316	0.580366	false	none	P02647;F8W696
2421	APOA2	Apolipoprotein A-II;Proapolipoprotein A-II;Truncated apolipoprotein A-II	-1.42963	0.0145524	0.148413	false	none	-1.16173	0.116845	0.263246	false	none	-1.73581	0.0461515	0.236856	false	none	V9GYM3;P02652;V9GYG9;V9GYE3
2521	APOA4	Apolipoprotein A-IV	2.69866	0.000545028	0.0213821	true	higher	3.34537	1.03278e-05	0.000623033	true	higher	1.64775	0.201247	0.431567	false	none	P06727
912	APOD	Apolipoprotein D	-0.626075	0.0429651	0.299406	false	none	-0.963322	0.0363279	0.131886	false	none	-0.213883	0.396269	0.603667	false	none	C9JF17;P05090
2420	APOE	Apolipoprotein E	1.15336	0.00679154	0.0964368	false	none	1.54919	0.000427495	0.00857228	true	higher	0.581621	0.34676	0.570592	false	none	P02649;H0Y7L5;E9PEV4;E7ERP7
2429	APOH	Beta-2-glycoprotein 1	-2.87072	0.00165608	0.0395093	true	lower	-4.09773	0.000311991	0.00694701	true	lower	-1.43921	0.220862	0.456742	false	none	P02749
5188	APPL2	DCC-interacting protein 13-beta	-0.664093	0.161198	0.588417	false	none	-1.52146	0.0120519	0.0684805	false	none	0.193276	0.771325	0.874038	false	none	Q8NEU8;Q8NEU8-2;Q8NEU8-3
2549	APRT	Adenine phosphoribosyltransferase	0.109774	0.688385	0.91524	false	none	-0.269508	0.440952	0.589112	false	none	0.531199	0.144242	0.377858	false	none	P07741;H3BQZ9;P07741-2;H3BQB1;H3BQF1
3502	AQP5	Aquaporin-5	-0.699319	0.0556024	0.348755	false	none	2.45448e-05	0.999948	0.999948	false	none	-1.70948	0.000763177	0.0679736	false	none	P55064
2659	ARAF	Serine/threonine-protein kinase A-Raf	0.342132	0.234475	0.694121	false	none	-0.0155462	0.964925	0.974572	false	none	0.640198	0.115818	0.345839	false	none	P10398;Q96II5
3297	ARCN1	Coatomer subunit delta	0.132115	0.690239	0.91524	false	none	-0.282925	0.541477	0.670448	false	none	0.639385	0.0389206	0.217565	false	none	P48444;B0YIW6;P48444-2
3720	ARF1;ARF3	ADP-ribosylation factor 1;ADP-ribosylation factor 3	-0.259932	0.428567	0.813775	false	none	-0.668908	0.127608	0.279942	false	none	0.33081	0.378416	0.587864	false	none	P84077;P61204;F5H423;P61204-2
2843	ARF4	ADP-ribosylation factor 4	-0.48469	0.0127745	0.138001	false	none	-0.597707	0.0108817	0.0643274	false	none	-0.359116	0.219894	0.456028	false	none	P18085;C9JPM4;C9JAK5
3626	ARF6	ADP-ribosylation factor 6	-0.562272	0.0306449	0.248131	false	none	-0.703314	0.0240219	0.103158	false	none	-0.385969	0.243003	0.473945	false	none	P62330
6864	ARFGEF2	Brefeldin A-inhibited guanine nucleotide-exchange protein 2	-0.617331	0.00918213	0.113586	false	none	-0.81787	0.0137642	0.0739347	false	none	-0.372229	0.242052	0.473945	false	none	Q9Y6D5
3455	ARFIP1	Arfaptin-1	-0.276892	0.194999	0.640479	false	none	-0.162209	0.584142	0.701811	false	none	-0.429804	0.160096	0.388623	false	none	P53367
3827	ARHGAP1	Rho GTPase-activating protein 1	-0.465936	0.329474	0.755416	false	none	-1.48113	0.0143255	0.0744701	false	none	0.69428	0.154367	0.387895	false	none	Q07960;H0YE29;E9PNR6
3440	ARHGDIA	Rho GDP-dissociation inhibitor 1	-0.0350093	0.927407	0.978606	false	none	-0.714529	0.130091	0.280594	false	none	0.871017	0.0368336	0.213955	false	none	P52565;J3KTF8;J3QQX2;J3KRE2;J3KRY1;P52565-2
3151	ARL3	ADP-ribosylation factor-like protein 3	0.198637	0.452429	0.821051	false	none	-0.0386772	0.93008	0.953983	false	none	0.435952	0.0676251	0.274577	false	none	P36405
4443	ARMC12	Armadillo repeat-containing protein 12	-0.113889	0.698076	0.91524	false	none	0.366518	0.250753	0.427303	false	none	-0.80781	0.0554528	0.249185	false	none	Q5T9G4-2;Q5T9G4-3;Q5T9G4
4509	ARMC3	Armadillo repeat-containing protein 3	0.133231	0.767526	0.935597	false	none	0.559007	0.321397	0.480949	false	none	-0.803477	0.0855998	0.311029	false	none	Q5W041-4;Q5W041;Q5W041-3;B4DXS3
4427	ARMC4	Armadillo repeat-containing protein 4	-0.990182	0.0318699	0.253441	false	none	-0.00961134	0.983574	0.988755	false	none	-2.0797	0.0006717	0.0640994	false	none	Q5T2S8;Q5T2S8-2
4580	ARMC6	Armadillo repeat-containing protein 6	-0.288531	0.330212	0.755416	false	none	-0.31582	0.417684	0.569996	false	none	-0.254421	0.440607	0.63638	false	none	Q6NXE6-2;Q6NXE6;B4E1N1;F5H4P3;F5GWV0
6163	ARMT1	Protein-glutamate O-methyltransferase	-0.436203	0.0587674	0.358508	false	none	-0.477186	0.160892	0.320823	false	none	-0.39522	0.147782	0.377943	false	none	Q9H993
1953	ARPC2	Actin-related protein 2/3 complex subunit 2	-0.283779	0.428127	0.813775	false	none	-0.900874	0.043634	0.145012	false	none	0.470448	0.246158	0.47731	false	none	O15144
1394	ARPC4-TTLL3;ARPC4	Actin-related protein 2/3 complex subunit 4	-0.181656	0.530691	0.857321	false	none	-0.640757	0.0567661	0.173944	false	none	0.39222	0.291538	0.517586	false	none	F8WCF6;P59998;P59998-3;F8WDD7;A0A0A6YYG9;P59998-2;H7C0A3
632	ARRDC5	Arrestin domain-containing protein 5	-0.871692	0.00570162	0.0865609	false	none	-0.459252	0.120689	0.268288	false	none	-1.51981	0.00780284	0.132977	false	none	A6NEK1
3955	ART3	Ecto-ADP-ribosyltransferase 3;NAD(P)(+)--arginine ADP-ribosyltransferase	-0.544895	0.0747999	0.40623	false	none	-0.270835	0.4304	0.579652	false	none	-0.955985	0.0412054	0.224098	false	none	Q13508-2;Q13508-3;Q13508;E7ESB3;E7ER42
416	ASAH1	Acid ceramidase;Acid ceramidase subunit alpha;Acid ceramidase subunit beta	0.96401	0.00899877	0.113418	false	none	1.18462	0.0180904	0.086988	false	none	0.743401	0.123965	0.354318	false	none	Q13510-2;A0A1B0GTP7;Q13510;A0A1B0GTZ5;A0A1B0GTM3;A0A1B0GUA4;A0A1B0GW68;E7EMM4;A0A1B0GUH5;A0A1B0GUW4;A0A1B0GUE3;A0A1B0GUG1;Q13510-3;A0A1B0GV06;A0A1B0GVG2;A0A1B0GUB3
2321	ASMTL	N-acetylserotonin O-methyltransferase-like protein	0.0329106	0.926656	0.978606	false	none	-0.237549	0.616994	0.732715	false	none	0.337178	0.47323	0.662214	false	none	O95671;O95671-2;O95671-3
97	ASNA1	ATPase ASNA1	-0.101909	0.744244	0.924292	false	none	-0.581049	0.140564	0.291604	false	none	0.497016	0.185464	0.417904	false	none	O43681;A0A087WXS7
4737	ASRGL1	Isoaspartyl peptidase/L-asparaginase;Isoaspartyl peptidase/L-asparaginase alpha chain;Isoaspartyl peptidase/L-asparaginase beta chain	-0.4827	0.133216	0.541194	false	none	0.0899626	0.805609	0.873599	false	none	-1.30988	0.00095584	0.0751178	false	none	Q7L266
2390	ASS1	Argininosuccinate synthase	-0.721335	0.134967	0.541194	false	none	-0.776403	0.105622	0.248435	false	none	-0.666268	0.37151	0.586106	false	none	P00966;Q5T6L6;Q5T6L5
6319	ATG3	Ubiquitin-like-conjugating enzyme ATG3	0.619857	0.0354676	0.261794	false	none	0.948672	0.0830223	0.218773	false	none	0.291041	0.170178	0.398175	false	none	Q9NT62;Q9NT62-2
3085	ATIC	Bifunctional purine biosynthesis protein PURH;Phosphoribosylaminoimidazolecarboxamide formyltransferase;IMP cyclohydrolase	-0.241115	0.51335	0.845435	false	none	-0.496447	0.245344	0.422397	false	none	0.099327	0.872079	0.925415	false	none	P31939;P31939-2
1329	ATL3	Atlastin-3	0.444256	0.220708	0.679781	false	none	0.521074	0.26509	0.439954	false	none	0.338631	0.426245	0.623966	false	none	F5H6I7
2488	ATP1A1	Sodium/potassium-transporting ATPase subunit alpha-1	-0.427898	0.245588	0.701833	false	none	0.0845563	0.847123	0.903237	false	none	-1.19658	0.00510161	0.120059	false	none	P05023-4;P05023;P05023-3;P05023-2
2734	ATP1A3	Sodium/potassium-transporting ATPase subunit alpha-3	-0.557665	0.129174	0.531005	false	none	-0.0538989	0.886813	0.930404	false	none	-1.28533	0.0272111	0.19011	false	none	P13637;P13637-2;P13637-3;M0R116;A0A2R8YEY8;A0A0A0MT26
3978	ATP1A4	Sodium/potassium-transporting ATPase subunit alpha-4	-0.540877	0.221606	0.679781	false	none	0.294454	0.501483	0.636864	false	none	-1.74747	0.00858006	0.136136	false	none	Q13733;E9PRA5
3483	ATP1B3	Sodium/potassium-transporting ATPase subunit beta-3	-0.434031	0.319522	0.746297	false	none	0.44335	0.353718	0.506502	false	none	-1.53076	0.0070288	0.129905	false	none	P54709;C9JA36;P54709-2
2812	ATP2A2	Sarcoplasmic/endoplasmic reticulum calcium ATPase 2	0.126224	0.67314	0.913326	false	none	0.382109	0.261955	0.437464	false	none	-0.243388	0.56531	0.737863	false	none	P16615;P16615-5;P16615-4;H7C5W9
2952	ATP2B4	Plasma membrane calcium-transporting ATPase 4	-0.345735	0.466059	0.825639	false	none	0.501966	0.329494	0.488032	false	none	-1.57019	0.0269622	0.19011	false	none	P23634;P23634-8;P23634-6;P23634-7
2976	ATP5A1	ATP synthase subunit alpha, mitochondrial	0.317895	0.381727	0.795565	false	none	0.919614	0.012515	0.0693779	false	none	-0.551256	0.220163	0.456028	false	none	P25705;P25705-2;P25705-3;K7EK77
2519	ATP5B	ATP synthase subunit beta, mitochondrial;ATP synthase subunit beta	0.0984942	0.784714	0.940249	false	none	0.791047	0.0426759	0.142652	false	none	-0.901861	0.0472407	0.239975	false	none	P06576;H0YH81;F8W079
3153	ATP5C1	ATP synthase subunit gamma, mitochondrial	0.50677	0.145259	0.555944	false	none	0.747267	0.0343207	0.127229	false	none	0.146024	0.806538	0.893478	false	none	P36542
2961	ATP5F1	ATP synthase F(0) complex subunit B1, mitochondrial	0.254509	0.50972	0.84304	false	none	0.793727	0.0370401	0.132466	false	none	-0.524363	0.321403	0.5498	false	none	P24539;Q5QNZ2
2223	ATP5H	ATP synthase subunit d, mitochondrial	0.217534	0.625769	0.902837	false	none	1.08074	0.0116118	0.0666837	false	none	-0.933405	0.114615	0.345839	false	none	O75947;O75947-2
3526	ATP5I	ATP synthase subunit e, mitochondrial	-0.132446	0.697902	0.91524	false	none	0.347137	0.333633	0.490897	false	none	-1.0231	0.00371522	0.107903	false	none	P56385
2851	ATP5J	ATP synthase-coupling factor 6, mitochondrial	0.248657	0.479938	0.829491	false	none	0.610907	0.11607	0.262386	false	none	-0.693194	0.134636	0.364684	false	none	P18859-2;P18859;A8MUH2
1246	ATP5L	ATP synthase subunit g, mitochondrial	-0.332026	0.3465	0.767241	false	none	0.250346	0.460916	0.602529	false	none	-1.20558	0.0150945	0.153401	false	none	E9PN17;O75964
3287	ATP5O	ATP synthase subunit O, mitochondrial	0.389632	0.290187	0.72794	false	none	1.08468	0.00611825	0.0478011	true	higher	-0.614325	0.160927	0.388623	false	none	P48047;H7C0C1
446	ATP6AP2	Renin receptor	0.368383	0.104323	0.481841	false	none	0.281402	0.288438	0.45776	false	none	0.498853	0.170777	0.398877	false	none	O75787;O75787-2;A0A1B0GVW0;A0A1C7CYW4;A0A1B0GUT7;A0A1B0GVB9;B7Z1I9;A0A1B0GTU8;A0A1B0GTB0;B7Z413;H7C3E1;A0A1B0GWJ8;A0A1B0GVC7;A0A1B0GU12;A0A1B0GVI9;A0A1B0GWD6
5471	ATP6V0A1	V-type proton ATPase 116 kDa subunit a isoform 1;V-type proton ATPase subunit a	-0.417092	0.348589	0.767241	false	none	-1.25306	0.00536038	0.0452207	true	lower	0.836857	0.195945	0.427511	false	none	Q93050-1;Q93050;Q93050-3;B7Z641;B7Z2A9
1289	ATP6V0D1	V-type proton ATPase subunit d 1	-0.359117	0.243655	0.701833	false	none	-0.958475	0.0159997	0.0803593	false	none	0.325864	0.392781	0.603233	false	none	F5GYQ1;P61421;R4GN72;J3QL14
3175	ATP6V1A	V-type proton ATPase catalytic subunit A	-0.0609456	0.795636	0.947388	false	none	-0.456934	0.0743163	0.203874	false	none	0.511038	0.122718	0.354318	false	none	P38606-2;P38606
2897	ATP6V1B2	V-type proton ATPase subunit B, brain isoform	-0.687957	0.0220308	0.199927	false	none	-1.22971	0.000198984	0.00542535	true	lower	0.124672	0.779421	0.87874	false	none	P21281;H0YC04
3155	ATP6V1E1	V-type proton ATPase subunit E 1	0.264191	0.400037	0.799654	false	none	0.165624	0.772902	0.852124	false	none	0.318951	0.374671	0.586136	false	none	P36543;P36543-3;P36543-2;C9J8H1
2153	ATP6V1G1	V-type proton ATPase subunit G 1	-0.153774	0.507582	0.842397	false	none	-0.436614	0.111997	0.255775	false	none	0.0976403	0.750236	0.862578	false	none	O75348
6569	ATP6V1H	V-type proton ATPase subunit H	-0.253622	0.207192	0.663809	false	none	-0.73329	8.47792e-05	0.00290423	true	lower	0.345963	0.179938	0.413054	false	none	Q9UI12-2;Q9UI12;G3V126
6732	ATP8A1	Phospholipid-transporting ATPase IA	-0.927169	0.0358747	0.263344	false	none	-1.77559	0.000322021	0.00703026	true	lower	0.298326	0.636863	0.787459	false	none	Q9Y2Q0-3;Q9Y2Q0-2;Q9Y2Q0
2133	ATP9A	Probable phospholipid-transporting ATPase IIA;Phospholipid-transporting ATPase	-0.49414	0.25659	0.701833	false	none	-1.46483	0.00301853	0.0325223	true	lower	0.840562	0.0809298	0.299765	false	none	O75110;O75110-2;A0A0A0MR22
2214	ATRN	Attractin	-0.59403	0.0441559	0.302497	false	none	-0.638573	0.253452	0.430256	false	none	-0.549488	0.0153464	0.153401	false	none	O75882;O75882-3;O75882-2
6476	ATXN10	Ataxin-10	-0.350573	0.27199	0.713907	false	none	-0.636795	0.0229132	0.101132	false	none	-0.0325479	0.953646	0.974061	false	none	Q9UBB4;Q9UBB4-2;A0A1W2PQD2
2970	AZGP1	Zinc-alpha-2-glycoprotein	-0.994317	0.00845039	0.107521	false	none	-1.49412	0.00199405	0.0248272	true	lower	-0.182144	0.618742	0.774007	false	none	P25311;C9JEV0
3595	B2M	Beta-2-microglobulin;Beta-2-microglobulin form pI 5.3	0.935501	0.0129118	0.138001	false	none	0.854613	0.0825254	0.217893	false	none	1.05234	0.0388067	0.217565	false	none	P61769
2337	BAG2	BAG family molecular chaperone regulator 2	-0.010567	0.96273	0.993719	false	none	0.258109	0.310929	0.473662	false	none	-0.279243	0.405205	0.608946	false	none	O95816;O95816-2
6629	BAG5	BAG family molecular chaperone regulator 5	-0.102749	0.719235	0.915716	false	none	0.334956	0.350372	0.504779	false	none	-0.686355	0.0106939	0.144189	false	none	Q9UL15;Q9UL15-2;G3V274
12	BAG6;BAT3	Large proline-rich protein BAG6	-0.320526	0.203205	0.655629	false	none	0.0234757	0.930419	0.953983	false	none	-0.779195	0.0340544	0.206849	false	none	P46379-3;P46379;P46379-2;A0A0G2JK23;A0A024RCR6;P46379-5;A0A0G2JL47;P46379-4
6691	BAIAP2	Brain-specific angiogenesis inhibitor 1-associated protein 2	-0.389272	0.372931	0.79157	false	none	-1.10136	0.0174839	0.08494	false	none	0.411831	0.469254	0.658209	false	none	Q9UQB8-5;Q9UQB8;Q9UQB8-2;Q9UQB8-4;Q9UQB8-3;I3L4C2;Q9UQB8-6;B4DWA1
2183	BANF1	Barrier-to-autointegration factor;Barrier-to-autointegration factor, N-terminally processed	-0.278978	0.445418	0.817892	false	none	0.0447829	0.919782	0.948171	false	none	-0.695242	0.174204	0.404056	false	none	O75531
3709	BASP1	Brain acid soluble protein 1	-1.07518	0.00839411	0.107521	false	none	-1.64071	0.00504159	0.044875	true	lower	-0.258294	0.535036	0.711961	false	none	P80723;P80723-2
3453	BLVRA	Biliverdin reductase A	-0.0709366	0.770211	0.935711	false	none	-0.344383	0.269353	0.443173	false	none	0.20251	0.465718	0.657021	false	none	P53004
3043	BLVRB	Flavin reductase (NADPH)	0.0670675	0.852987	0.970722	false	none	-0.441194	0.327399	0.486372	false	none	0.744749	0.0518487	0.245512	false	none	P30043;M0R192;A0A2R8YEP4;A0A2R8Y7Y9;M0QZL1
2347	BPNT1	3(2),5-bisphosphate nucleotidase 1	-0.488248	0.0078652	0.105334	false	none	-0.54717	0.0392073	0.13521	false	none	-0.392499	0.017629	0.164702	false	none	O95861;O95861-4;O95861-2;O95861-3
4493	BROX	BRO1 domain-containing protein BROX	-0.439605	0.140922	0.554473	false	none	-0.897245	0.00932821	0.0603909	false	none	0.34492	0.329914	0.559578	false	none	Q5VW32;F5GXQ0;Q5VW32-2;Q5VW33
3138	BSG	Basigin	-0.535346	0.0415468	0.295247	false	none	-0.331188	0.285895	0.45776	false	none	-0.827	0.0116278	0.148545	false	none	P35613-2;P35613;A0A087X2B5;P35613-4;A0A087WUV8;I3L192
4736	BZW1	Basic leucine zipper and W2 domain-containing protein 1	-0.0395385	0.89043	0.975995	false	none	-0.542471	0.111726	0.255775	false	none	0.651994	0.0686153	0.275986	false	none	Q7L1Q6-3;Q7L1Q6;Q7L1Q6-4;Q7L1Q6-2;C9IZ80
31	C11orf54	Ester hydrolase C11orf54	0.0814517	0.827572	0.963098	false	none	-0.43045	0.290931	0.457813	false	none	0.739611	0.129377	0.358186	false	none	A0A087WT99;Q9H0W9;Q9H0W9-2;Q9H0W9-3;E9PPB5;E9PQS1;Q9H0W9-4;E9PJU8;A0A1W2PRB8
6190	C12orf10	UPF0160 protein MYG1, mitochondrial	-0.505788	0.0776829	0.406386	false	none	-0.586755	0.0625789	0.1868	false	none	-0.390122	0.380018	0.58945	false	none	Q9HB07;F8VQQ3;F8VR84
176	C21orf33	ES1 protein homolog, mitochondrial	-0.259691	0.425227	0.813105	false	none	0.276421	0.437214	0.585569	false	none	-0.974508	0.0217772	0.178729	false	none	A0A0B4J2D5;A0A096LPI6;P30042;A0A096LNH5;H7C1F6;H7C2G3;A0A0B4J2H4;P30042-2
917	C2orf16	Uncharacterized protein C2orf16	-1.29663	0.124549	0.521621	false	none	0.0814749	0.928544	0.953524	false	none	-3.28723	0.00460316	0.118266	false	none	C9JG08
5850	C2orf88	Small membrane A-kinase anchor protein	-0.574489	0.0525552	0.337566	false	none	-0.283145	0.244542	0.421559	false	none	-1.30285	0.0904351	0.315116	false	none	Q9BSF0;H7BZ15
2396	C3	Complement C3;Complement C3 beta chain;C3-beta-c;Complement C3 alpha chain;C3a anaphylatoxin;Acylation stimulating protein;Complement C3b alpha chain;Complement C3c alpha chain fragment 1;Complement C3dg fragment;Complement C3g fragment;Complement C3d fragment;Complement C3f fragment;Complement C3c alpha chain fragment 2	0.751235	0.19737	0.64471	false	none	1.39212	0.0684388	0.196633	false	none	-0.0498747	0.953551	0.974061	false	none	P01024
5100	C7orf31	Uncharacterized protein C7orf31	-0.176424	0.761619	0.931389	false	none	0.983258	0.0886826	0.224714	false	none	-1.83311	0.0402052	0.222484	false	none	Q8N865
4983	C7orf61	Uncharacterized protein C7orf61	-0.62419	0.163735	0.59282	false	none	-0.0135268	0.976968	0.982854	false	none	-1.50626	0.0346812	0.208656	false	none	Q8IZ16;H7C3K1
4697	C9orf171	Uncharacterized protein C9orf171	-0.433714	0.386965	0.795565	false	none	-0.230748	0.699343	0.801306	false	none	-0.920833	0.270699	0.503696	false	none	Q6ZQR2;Q6ZQR2-2;A2A393
2389	CA2	Carbonic anhydrase 2	-0.764752	0.00488138	0.0795308	false	none	-0.365488	0.0784134	0.20994	false	none	-1.36365	0.00860091	0.136136	false	none	P00918
2930	CA4	Carbonic anhydrase 4	-0.341098	0.184715	0.624757	false	none	-0.217074	0.456134	0.599209	false	none	-0.527134	0.189899	0.420351	false	none	P22748
2225	CABYR	Calcium-binding tyrosine phosphorylation-regulated protein	0.196544	0.677651	0.915084	false	none	1.20564	0.00219898	0.026467	true	higher	-1.26103	0.112401	0.344422	false	none	O75952;O75952-2;A0A0D9SFQ2
2226	CABYR (iso3)	Calcium-binding tyrosine phosphorylation-regulated protein	0.615015	0.286904	0.724581	false	none	1.65379	0.00145473	0.0201388	true	higher	-0.885433	0.285233	0.514962	false	none	O75952-3;O75952-5;O75952-4;G9BQT7
6193	CACYBP	Calcyclin-binding protein	-0.0249311	0.921359	0.978606	false	none	-0.377878	0.186427	0.354795	false	none	0.416252	0.290801	0.517586	false	none	Q9HB71;Q9HB71-3
1346	CAD	CAD protein;Glutamine-dependent carbamoyl-phosphate synthase;Aspartate carbamoyltransferase;Dihydroorotase	0.251856	0.586373	0.881446	false	none	-0.342025	0.507318	0.641227	false	none	0.994207	0.18955	0.420351	false	none	F8VPD4;P27708
1481	CALM2;CALM1	Calmodulin-2; Calmodulin-1	0.0497716	0.823229	0.961393	false	none	0.315048	0.166427	0.329891	false	none	-0.30393	0.365238	0.582329	false	none	P0DP25;P0DP24;P0DP23;H0Y7A7;E7ETZ0;E7EMB3;Q96HY3;G3V361
3009	CALR	Calreticulin	0.791215	0.00229359	0.0468725	true	higher	0.833799	0.0065427	0.0483404	true	higher	0.729704	0.0504353	0.245024	false	none	P27797;K7EJB9
3997	CAMK1	Calcium/calmodulin-dependent protein kinase type 1	-0.460623	0.305573	0.731623	false	none	-1.33755	0.00625708	0.0483404	true	lower	0.708611	0.177148	0.408027	false	none	Q14012;H7C071
1034	CAMK2D	Calcium/calmodulin-dependent protein kinase type II subunit delta	-0.136363	0.671535	0.913326	false	none	-0.687338	0.0869194	0.222688	false	none	0.65949	0.0596767	0.259701	false	none	Q13557-10;Q13557;E9PBG7;D6R938;E9PF82;Q13557-8;Q13557-6;Q13557-11;Q13557-3;Q13557-5;Q13557-9;Q13557-4;H0Y9J2
1642	CAMP	Cathelicidin antimicrobial peptide;Antibacterial protein FALL-39;Antibacterial protein LL-37	1.44802	0.00413691	0.0690864	false	none	2.39905	3.30779e-09	1.47307e-06	true	higher	0.0743107	0.925055	0.9573	false	none	J3KNB4;P49913
4838	CAND1	Cullin-associated NEDD8-dissociated protein 1	-0.527985	0.00227247	0.0468725	true	lower	-0.717336	0.000178184	0.00526143	true	lower	-0.254477	0.300917	0.525538	false	none	Q86VP6;Q86VP6-2;A0A0C4DGH5
3010	CANX	Calnexin	0.717103	0.00226222	0.0468725	true	higher	0.664993	0.0100275	0.0621774	false	none	0.792374	0.0344692	0.208375	false	none	P27824;P27824-2;P27824-3
3757	CAP1	Adenylyl cyclase-associated protein 1	-0.765069	0.00742649	0.101243	false	none	-1.21842	0.00144747	0.0201388	true	lower	-0.0850362	0.783105	0.880663	false	none	Q01518
3181	CAPG	Macrophage-capping protein	-0.212886	0.598636	0.887006	false	none	-0.793237	0.131758	0.281196	false	none	0.625399	0.123343	0.354318	false	none	P40121;P40121-2;E7ENU9
2542	CAPN1	Calpain-1 catalytic subunit	-0.239623	0.572781	0.881446	false	none	-0.803116	0.0525254	0.163195	false	none	0.511702	0.443645	0.637852	false	none	P07384
2831	CAPN2	Calpain-2 catalytic subunit	-0.121365	0.75088	0.925438	false	none	-0.664279	0.0741284	0.203777	false	none	0.602521	0.300159	0.525538	false	none	P17655;P17655-2
296	CAPNS1	Calpain small subunit 1	-0.0575262	0.818244	0.959728	false	none	-0.295645	0.315204	0.476372	false	none	0.286424	0.402201	0.605988	false	none	A0A0C4DGQ5;P04632;K7ELJ7;A0A075B7C0;K7EKD8;K7EM73;K7EIV0
3450	CAPZA1	F-actin-capping protein subunit alpha-1	-0.209227	0.362824	0.779314	false	none	-0.4792	0.169415	0.332851	false	none	0.150736	0.439635	0.635663	false	none	P52907
3278	CAPZA2	F-actin-capping protein subunit alpha-2	-0.0425291	0.887902	0.975995	false	none	-0.410127	0.219767	0.394636	false	none	0.447601	0.30523	0.528908	false	none	P47755;F8W9N7;C9JUG7;A0A0D9SET8;P47755-2
5641	CAPZA3	F-actin-capping protein subunit alpha-3	0.197553	0.700826	0.915716	false	none	1.41985	0.00122979	0.0184606	true	higher	-1.29637	0.0656107	0.270543	false	none	Q96KX2
731	CAPZB	F-actin-capping protein subunit beta	0.220412	0.293374	0.72794	false	none	0.529014	0.0322252	0.12336	false	none	-0.225346	0.341392	0.566964	false	none	B1AK88;B1AK87
4910	CARKD	ATP-dependent (S)-NAD(P)H-hydrate dehydratase	0.0888524	0.678904	0.915084	false	none	-0.0249006	0.936506	0.956618	false	none	0.188386	0.444443	0.637852	false	none	Q8IW45;Q8IW45-4
4864	CARM1	Histone-arginine methyltransferase CARM1	-0.0924577	0.706108	0.915716	false	none	-0.232853	0.351039	0.504831	false	none	0.188333	0.681224	0.812915	false	none	Q86X55-1;Q86X55;Q86X55-2;K7EQA8
3340	CARS	Cysteine--tRNA ligase, cytoplasmic	0.142176	0.489571	0.833258	false	none	0.332439	0.184523	0.353185	false	none	-0.0903684	0.748928	0.862105	false	none	P49589-3;P49589;B4DKY1;P49589-2
2797	CBR1	Carbonyl reductase [NADPH] 1	-0.264007	0.377174	0.795565	false	none	-0.581058	0.097015	0.237285	false	none	0.193957	0.646839	0.790646	false	none	P16152;E9PQ63;P16152-2
4961	CCDC105	Coiled-coil domain-containing protein 105	-0.116135	0.868424	0.975995	false	none	1.19294	0.0103293	0.0627268	false	none	-2.07975	0.118047	0.348635	false	none	Q8IYK2
5625	CCDC136	Coiled-coil domain-containing protein 136	-0.432896	0.48487	0.832311	false	none	0.934851	0.0708811	0.198943	false	none	-2.40853	0.0166499	0.156981	false	none	Q96JN2-4;Q96JN2;H7C4R2;Q96JN2-2;H0Y876
3993	CCIN	Calicin	-0.514513	0.243845	0.701833	false	none	0.336055	0.419213	0.570652	false	none	-1.74311	0.0125575	0.150856	false	none	Q13939
3697	CCT2	T-complex protein 1 subunit beta	-0.277224	0.034186	0.260986	false	none	-0.172812	0.253808	0.430314	false	none	-0.428042	0.0320955	0.200471	false	none	P78371;P78371-2;F5GWF6;F8VQ14
3329	CCT3	T-complex protein 1 subunit gamma	-0.278409	0.199912	0.648259	false	none	-0.323999	0.280929	0.453834	false	none	-0.212556	0.406116	0.608946	false	none	P49368;B4DUR8
3394	CCT4	T-complex protein 1 subunit delta	-0.255357	0.102352	0.478119	false	none	-0.290413	0.116576	0.263084	false	none	-0.204722	0.368083	0.584037	false	none	P50991;P50991-2
3307	CCT5	T-complex protein 1 subunit epsilon	0.200216	0.143459	0.555944	false	none	0.272975	0.0843918	0.221031	false	none	0.0951201	0.57452	0.743759	false	none	P48643;E7ENZ3;B7ZAR1;E9PCA1;P48643-2
3186	CCT6A	T-complex protein 1 subunit zeta	-0.329316	0.128197	0.530253	false	none	-0.426419	0.0668408	0.194217	false	none	-0.189056	0.631742	0.783665	false	none	P40227;P40227-2
5410	CCT6B	T-complex protein 1 subunit zeta-2	-0.272795	0.477954	0.829491	false	none	0.602791	0.0608938	0.184476	false	none	-1.44024	0.013287	0.151772	false	none	Q92526;Q92526-3;Q92526-2
5801	CCT7	T-complex protein 1 subunit eta	-0.466774	0.00160586	0.0390077	true	lower	-0.496064	0.00956767	0.060516	false	none	-0.424466	0.0426817	0.227182	false	none	Q99832;Q99832-3;Q99832-4;Q99832-2
3393	CCT8	T-complex protein 1 subunit theta	-0.455887	0.00716619	0.0987013	false	none	-0.445441	0.0541588	0.16788	false	none	-0.470975	0.0317513	0.200471	false	none	P50990;P50990-2;P50990-3
5083	CD177	CD177 antigen	-0.146553	0.815492	0.959065	false	none	-0.376692	0.62048	0.734895	false	none	0.182218	0.821508	0.899456	false	none	Q8N6Q3;A0A087WVM2;Q8N6Q3-2
3024	CD38	ADP-ribosyl cyclase/cyclic ADP-ribose hydrolase 1	-0.0908573	0.839851	0.969701	false	none	-0.670527	0.256178	0.433233	false	none	0.682036	0.10226	0.328307	false	none	P28907
2787	CD46	Membrane cofactor protein	0.462146	0.18182	0.622829	false	none	0.576037	0.0647225	0.190313	false	none	0.120476	0.913347	0.948858	false	none	P15529-7;P15529-4;P15529-6;P15529-3;P15529-5;P15529-2;P15529-16
3839	CD47	Leukocyte surface antigen CD47	-0.136824	0.577328	0.881446	false	none	-0.0938546	0.773672	0.852124	false	none	-0.195906	0.568417	0.73944	false	none	Q08722;Q08722-3;Q08722-4;A0A2R8Y484;Q08722-2
749	CD55	Complement decay-accelerating factor	-0.391302	0.225431	0.686051	false	none	-0.0455185	0.899081	0.937078	false	none	-1.02524	0.0520059	0.245512	false	none	H3BLV0;B1AP13;H7BY55;P08174-4;P08174;P08174-3;P08174-5;P08174-2;P08174-6;P08174-7;B1AP15
1252	CD59	CD59 glycoprotein	-0.0955423	0.741175	0.922842	false	none	-0.168506	0.642504	0.751867	false	none	0.0047826	0.989717	0.992034	false	none	E9PNW4;E9PR17;P13987;H0YET2
1360	CD63	Tetraspanin;CD63 antigen	0.344869	0.369872	0.788117	false	none	-0.334532	0.460621	0.602529	false	none	1.09976	0.00458133	0.118266	false	none	F8W022;F8VWK8;P08962-2;P08962;F8VV56;P08962-3;F8VNT9
509	CD9	Tetraspanin;CD9 antigen	-0.811131	0.0222993	0.199946	false	none	-1.50848	0.000448541	0.00881251	true	lower	0.0411868	0.899096	0.939165	false	none	A6NNI4;A0A2R8Y478;G8JLH6;P21926
4178	CDC37	Hsp90 co-chaperone Cdc37;Hsp90 co-chaperone Cdc37, N-terminally processed	-0.176151	0.347719	0.767241	false	none	0.0103881	0.963883	0.974572	false	none	-0.445596	0.0647276	0.268044	false	none	Q16543;K7EQA9;K7EKQ2
3564	CDC42	Cell division control protein 42 homolog	0.192382	0.683558	0.91524	false	none	-0.526218	0.314404	0.475701	false	none	1.18046	0.00727531	0.131349	false	none	P60953;P60953-1;Q5JYX0
2722	CDH1	Cadherin-1;E-Cad/CTF1;E-Cad/CTF2;E-Cad/CTF3	1.02288	0.000173314	0.0105249	true	higher	1.19474	0.000140485	0.00436485	true	higher	0.774621	0.0486648	0.244422	false	none	P12830;A0A087WX17;A0A087WU43;A0A087WXI5;H3BNC6;P12830-2;H3BVI7
5752	CDRT15	CMT1A duplicated region transcript 15 protein	-0.648035	0.16117	0.588417	false	none	0.252636	0.449053	0.593767	false	none	-2.62951	0.0021013	0.0986243	false	none	Q96T59;F2Z3C1
6860	CFAP20	Cilia- and flagella-associated protein 20	-1.02245	0.0327275	0.256317	false	none	-0.286961	0.54093	0.670391	false	none	-2.49343	3.07349e-06	0.00302634	true	lower	Q9Y6A4
5019	CFAP52	Cilia- and flagella-associated protein 52	-0.622661	0.266288	0.709587	false	none	0.0480154	0.944076	0.960614	false	none	-1.5169	0.0555817	0.249185	false	none	Q8N1V2;Q8N1V2-2;Q8N1V2-3
5678	CFAP57	Cilia- and flagella-associated protein 57	-0.167945	0.733751	0.920663	false	none	0.792474	0.0870151	0.222688	false	none	-1.60857	0.0157795	0.154638	false	none	Q96MR6;A0A087WVY5
4435	CFAP58	Cilia- and flagella-associated protein 58	-0.727348	0.193325	0.640479	false	none	0.295149	0.469051	0.608992	false	none	-2.4802	0.0161495	0.154638	false	none	Q5T655
2950	CFL1	Cofilin-1	-0.106272	0.673372	0.913326	false	none	-0.437914	0.206799	0.37899	false	none	0.372767	0.145186	0.377943	false	none	P23528;E9PP50;G3V1A4;E9PK25;E9PS23;E9PQB7;E9PLJ3
5925	CHID1	Chitinase domain-containing protein 1	1.1761	0.00354233	0.0622705	false	none	1.4848	0.000484883	0.00923119	true	higher	0.751646	0.265624	0.499822	false	none	Q9BWS9;Q9BWS9-3;Q9BWS9-2;E9PPA0
6543	CHORDC1	Cysteine and histidine-rich domain-containing protein 1	-0.191739	0.345054	0.767041	false	none	-0.270039	0.232839	0.407164	false	none	-0.0798829	0.833985	0.90219	false	none	Q9UHD1;Q9UHD1-2;E9PHZ2;E9PPQ5
6407	CISD1	CDGSH iron-sulfur domain-containing protein 1	0.0950141	0.776725	0.93825	false	none	0.385478	0.294466	0.46135	false	none	-0.389092	0.50135	0.683473	false	none	Q9NZ45
3995	CKAP5	Cytoskeleton-associated protein 5	-0.35243	0.462418	0.825639	false	none	-1.27359	0.00751511	0.0525664	false	none	0.914168	0.198511	0.430536	false	none	Q14008-2;Q14008;Q14008-3
2716	CKB	Creatine kinase B-type	-0.0526445	0.876317	0.975995	false	none	-0.562482	0.1051	0.247643	false	none	0.683788	0.137581	0.369122	false	none	P12277;G3V4N7
1829	CLIC1	Chloride intracellular channel protein 1	-0.355046	0.254954	0.701833	false	none	-0.845488	0.0142822	0.0744701	false	none	0.353371	0.416797	0.61734	false	none	O00299
6857	CLIC4	Chloride intracellular channel protein 4	-0.592331	0.173654	0.612353	false	none	-1.32602	0.00597931	0.0469903	true	lower	0.0496504	0.921918	0.956275	false	none	Q9Y696
5626	CLMN	Calmin	-0.239132	0.573101	0.881446	false	none	0.49789	0.296354	0.461455	false	none	-1.34466	0.0352787	0.210116	false	none	Q96JQ2
2604	CLTA	Clathrin light chain A	0.0313105	0.890682	0.975995	false	none	0.11996	0.677411	0.784247	false	none	-0.101664	0.6548	0.796008	false	none	P09496-2;P09496-4;P09496-3;P09496;F8WF69;P09496-5;C9J8P9
71	CLTC	Clathrin heavy chain;Clathrin heavy chain 1	0.130428	0.47233	0.828184	false	none	0.0139297	0.945439	0.961268	false	none	0.298703	0.270144	0.503696	false	none	A0A087WVQ6;Q00610-2;Q00610
2673	CLU	Clusterin;Clusterin beta chain;Clusterin alpha chain	0.845214	0.0118339	0.130715	false	none	1.2218	1.07259e-05	0.000623033	true	higher	0.301263	0.644186	0.789571	false	none	P10909-4;P10909;P10909-5;P10909-2;H0YLK8;E7ETB4;P10909-3;E7ERK6
5210	CMAS	N-acylneuraminate cytidylyltransferase	-0.275419	0.461626	0.825639	false	none	0.356064	0.243875	0.420953	false	none	-1.53838	0.0280916	0.19011	false	none	Q8NFW8;Q8NFW8-2
5546	CMBL	Carboxymethylenebutenolidase homolog	0.00973653	0.979073	0.994917	false	none	-0.664775	0.190994	0.359511	false	none	0.768562	0.0855931	0.311029	false	none	Q96DG6
3051	CMPK1	UMP-CMP kinase	0.406387	0.180276	0.622829	false	none	0.0567898	0.886128	0.930404	false	none	0.833673	0.0282549	0.19011	false	none	P30085;P30085-2
5636	CNDP2	Cytosolic non-specific dipeptidase	-0.411708	0.173576	0.612353	false	none	-0.817705	0.0105308	0.0635531	false	none	0.174732	0.6923	0.819958	false	none	Q96KP4;Q96KP4-2;J3QKT2
2609	CNP	2,3-cyclic-nucleotide 3-phosphodiesterase	-0.679552	0.0372672	0.272071	false	none	-1.25098	0.00266696	0.0301954	true	lower	0.249013	0.406652	0.609067	false	none	P09543-2;P09543
3898	COASY	Bifunctional coenzyme A synthase;Phosphopantetheine adenylyltransferase;Dephospho-CoA kinase	-0.0837713	0.78317	0.940086	false	none	-0.573198	0.190553	0.359511	false	none	0.466834	0.094981	0.315442	false	none	Q13057;Q13057-2
3180	COL18A1	Collagen alpha-1(XVIII) chain;Endostatin	1.58068	0.00107201	0.0294518	true	higher	2.18574	3.16642e-05	0.00136463	true	higher	0.59744	0.360177	0.580366	false	none	P39060-2;P39060-1;P39060;H7BXV5;H7C457
2910	COMT	Catechol O-methyltransferase	0.27115	0.473526	0.828184	false	none	-0.0442863	0.94039	0.958322	false	none	0.507727	0.25318	0.485472	false	none	P21964-2;P21964;E7EMS6;E7EUU8
3466	COPA	Coatomer subunit alpha;Xenin;Proxenin	-0.319159	0.326899	0.754365	false	none	-0.729414	0.107432	0.249616	false	none	0.227848	0.555083	0.727119	false	none	P53621;P53621-2
3465	COPB1	Coatomer subunit beta	0.00812221	0.981972	0.994917	false	none	-0.334719	0.38198	0.533255	false	none	0.465243	0.416027	0.617289	false	none	P53618
3136	COPB2	Coatomer subunit beta	-0.110783	0.699948	0.915716	false	none	-0.454071	0.221635	0.396922	false	none	0.346934	0.378136	0.587864	false	none	P35606-2;P35606
6855	COPG1	Coatomer subunit gamma-1	-0.378182	0.229566	0.690765	false	none	-0.626192	0.0976848	0.237285	false	none	-0.0199459	0.967541	0.982993	false	none	Q9Y678
6674	COPS3	COP9 signalosome complex subunit 3	0.0524984	0.844133	0.969701	false	none	0.0257166	0.933031	0.955195	false	none	0.0763044	0.847085	0.90809	false	none	Q9UNS2;Q9UNS2-2;H7C3P9
5866	COPS4	COP9 signalosome complex subunit 4	0.112012	0.533901	0.857321	false	none	0.16886	0.366985	0.521033	false	none	0.0362148	0.883983	0.931389	false	none	Q9BT78;D6RFN0;D6RAX7;Q9BT78-2;D6RD63
1191	COPS8	COP9 signalosome complex subunit 8	-0.311088	0.108949	0.488442	false	none	-0.452344	0.0853701	0.221778	false	none	-0.149652	0.491945	0.677828	false	none	E9PGT6;Q99627-2;Q99627;H7C3S9
5829	CORO1B	Coronin-1B	-0.0321336	0.928179	0.978606	false	none	-0.550991	0.212011	0.386421	false	none	0.659676	0.155746	0.388623	false	none	Q9BR76
2726	COX4I1	Cytochrome c oxidase subunit 4 isoform 1, mitochondrial	0.161986	0.61861	0.898583	false	none	0.697279	0.0287544	0.114333	false	none	-0.611213	0.185492	0.417904	false	none	P13073;H3BN72;H3BNV9;H3BPG0;Q86WV2
2889	COX5A	Cytochrome c oxidase subunit 5A, mitochondrial	-0.411626	0.296925	0.72794	false	none	0.294354	0.45119	0.594467	false	none	-1.43138	0.00607064	0.128736	false	none	P20674;H3BNX8;H3BRM5;H3BV69
2666	COX5B	Cytochrome c oxidase subunit 5B, mitochondrial	-0.019823	0.965399	0.994428	false	none	1.01431	0.00764896	0.053224	false	none	-1.51357	0.0147951	0.153401	false	none	P10606
2611	COX6C	Cytochrome c oxidase subunit 6C	-0.050659	0.877239	0.975995	false	none	0.347983	0.343429	0.49931	false	none	-0.734045	0.115246	0.345839	false	none	P09669
1041	COX7C	Cytochrome c oxidase subunit 7C, mitochondrial	0.552952	0.300234	0.72794	false	none	1.42865	0.00391343	0.0383633	true	higher	-1.37358	0.0424754	0.227182	false	none	D6R9Z7;P15954
2376	CP	Ceruloplasmin	-0.847931	0.00943631	0.11566	false	none	-0.954207	0.0249435	0.105457	false	none	-0.723942	0.103916	0.330553	false	none	P00450;E9PFZ2;H7C5R1
2230	CPD	Carboxypeptidase D	0.671516	0.0707869	0.395696	false	none	1.43003	0.000270925	0.00694054	true	higher	-0.33983	0.411725	0.612545	false	none	O75976;O75976-2
2815	CPE	Carboxypeptidase E	0.208317	0.47102	0.828184	false	none	-0.178931	0.572455	0.694011	false	none	0.767676	0.0502692	0.245024	false	none	P16870;P16870-2
2757	CPM	Carboxypeptidase M	0.0389039	0.907862	0.978606	false	none	-0.455223	0.227764	0.404108	false	none	0.780095	0.051526	0.245512	false	none	P14384;F8W111
2138	CPNE3	Copine-3	-0.762626	0.0512932	0.331052	false	none	-1.39555	0.00928647	0.0603909	false	none	0.0812702	0.84029	0.904646	false	none	O75131;A0A087WYQ3
6852	CPQ	Carboxypeptidase Q	1.11725	0.00135024	0.0346907	true	higher	1.34167	0.00634333	0.0483404	true	higher	0.864774	0.0460267	0.236856	false	none	Q9Y646;E5RJA8
5408	CPT1B	Carnitine O-palmitoyltransferase 1, muscle isoform	0.199401	0.645137	0.907503	false	none	0.901376	0.0216627	0.0981062	false	none	-0.941307	0.123335	0.354318	false	none	Q92523;Q92523-3;Q92523-2
2955	CPT2	Carnitine O-palmitoyltransferase 2, mitochondrial	-0.0805551	0.854651	0.970998	false	none	0.520111	0.276186	0.448886	false	none	-0.948184	0.134836	0.364684	false	none	P23786;A0A1B0GVF3;A0A1B0GV75;A0A1B0GTB8;A0A1B0GWC0
4530	CPZ	Carboxypeptidase Z	1.65186	1.6523e-05	0.0020068	true	higher	1.71936	4.15982e-05	0.0016841	true	higher	1.55435	0.0110247	0.144402	false	none	Q66K79;Q66K79-3
3235	CRAT	Carnitine O-acetyltransferase	-0.154595	0.757095	0.9299	false	none	0.456347	0.412524	0.566425	false	none	-1.03707	0.147952	0.377943	false	none	P43155-2;P43155;P43155-3
3474	CRISP1	Cysteine-rich secretory protein 1	0.20447	0.634566	0.906705	false	none	0.946902	0.0500799	0.159682	false	none	-0.867931	0.146883	0.377943	false	none	P54107
2809	CRISP2	Cysteine-rich secretory protein 2	0.346267	0.466491	0.825639	false	none	0.473554	0.316868	0.478345	false	none	-0.417451	0.826269	0.900404	false	none	P16562
1574	CRISPLD2	Cysteine-rich secretory protein LCCL domain-containing 2	0.363402	0.28316	0.723889	false	none	0.449135	0.3064	0.469559	false	none	0.249092	0.522982	0.704338	false	none	H3BTI0;Q9H0B8;Q9H0B8-2;Q9H0B8-3
270	CRTAC1	Cartilage acidic protein 1	1.07064	0.0257671	0.219267	false	none	1.31875	0.00935968	0.0603909	false	none	0.698474	0.255559	0.486454	false	none	A0A0C4DFP6;Q9NQ79-2;Q9NQ79;Q9NQ79-3;Q5T4F6
1264	CRYAB	Alpha-crystallin B chain	0.19571	0.588554	0.881446	false	none	-0.578038	0.185748	0.354514	false	none	1.16289	0.00320773	0.0986243	false	none	E9PR44;P02511;A0A024R3B9;E9PNH7;E9PJL7;E9PRA8
6736	CRYL1	Lambda-crystallin homolog	-0.322255	0.46424	0.825639	false	none	-0.879452	0.136497	0.286279	false	none	0.358764	0.529852	0.707923	false	none	Q9Y2S2;Q9Y2S2-2;A0A2R8YCZ4;A0A2R8YFQ7;A0A2R8Y4K2
4070	CRYM	Ketimine reductase mu-crystallin	-0.32276	0.382619	0.795565	false	none	-1.01576	0.0262548	0.107633	false	none	0.678236	0.140085	0.371066	false	none	Q14894;I3L325;I3NI53;I3L2W5
3831	CRYZ	Quinone oxidoreductase	-0.161946	0.564084	0.876298	false	none	-0.407459	0.171685	0.336321	false	none	0.138126	0.752594	0.864079	false	none	Q08257;Q08257-3;A6NP24;C9JH92;Q08257-2
774	CS	Citrate synthase, mitochondrial;Citrate synthase	0.255515	0.43316	0.813775	false	none	0.704859	0.0673241	0.194686	false	none	-0.393537	0.333425	0.561911	false	none	O75390;B4DJV2;A0A0C4DGI3
3501	CSE1L	Exportin-2	-0.0464413	0.857814	0.97122	false	none	0.0815737	0.757863	0.843754	false	none	-0.231352	0.611594	0.76722	false	none	P55060-3;P55060;P55060-4
552	CSNK2A1;CSNK2A3	Casein kinase II subunit alpha;Casein kinase II subunit alpha 3	1.10148	0.0118387	0.130715	false	none	1.92515	0.00477248	0.0433744	true	higher	0.277807	0.50234	0.684124	false	none	P68400;E7EU96;A0A2R8YD58;A0A2R8YF43;A0A2R8Y5A0;A0A2R8YFU2;A0A2R8YDP2;Q8NEV1;A0A2R8Y4D6;P68400-2;A0A2R8Y4H0
2867	CSNK2A2	Casein kinase II subunit alpha	0.0742251	0.760498	0.931278	false	none	0.421346	0.204624	0.377072	false	none	-0.403066	0.145111	0.377943	false	none	P19784;H3BSA1
4403	CSNK2B;CSNK2B-LY6G5B-1181	Casein kinase II subunit beta	-0.00869119	0.972956	0.994917	false	none	0.418269	0.141558	0.293211	false	none	-0.649131	0.0264245	0.189001	false	none	Q5SRQ6;P67870;Q5SRQ3
2399	CST3	Cystatin-C	0.600251	0.0741173	0.405822	false	none	0.484784	0.167703	0.331437	false	none	0.773451	0.113567	0.344536	false	none	P01034
2400	CST4	Cystatin-S	0.811403	0.236401	0.694121	false	none	0.58135	0.434604	0.582962	false	none	1.12773	0.270428	0.503696	false	none	P01036
2461	CSTB	Cystatin-B	-0.886976	0.0153271	0.152814	false	none	-1.3182	0.00507195	0.044875	true	lower	-0.359925	0.443669	0.637852	false	none	P04080
517	CTNNB1	Catenin beta-1	0.167784	0.679951	0.915084	false	none	-0.145506	0.787321	0.863412	false	none	0.446265	0.395889	0.603667	false	none	P35222;A0A2R8Y804;A0A2R8YCH5;A0A2R8Y543;A0A2R8Y5A3;B4DGU4;A0A2R8Y7Z0;A0A2R8Y750;A0A2R8Y5C3;A0A2R8Y5Z1;A0A2R8Y6G0
2551	CTSB	Cathepsin B;Cathepsin B light chain;Cathepsin B heavy chain	0.361098	0.292101	0.72794	false	none	0.572221	0.156593	0.314599	false	none	0.0708042	0.877515	0.928234	false	none	P07858
438	CTSD	Cathepsin D;Cathepsin D light chain;Cathepsin D heavy chain	0.353196	0.228035	0.688392	false	none	0.48103	0.17838	0.344387	false	none	0.168548	0.679238	0.812915	false	none	A0A1B0GV23;A0A1B0GVD5;A0A1B0GWE8;P07339;A0A1B0GW44;A0A1B0GVP3;A0A1B0GU92;A0A1B0GU03;C9JH19;F8WD96;H7C469
6503	CTSF	Cathepsin F	0.477934	0.299621	0.72794	false	none	1.21888	0.00649252	0.0483404	true	higher	-0.427668	0.586421	0.749722	false	none	Q9UBX1
131	CTSH	Pro-cathepsin H;Cathepsin H mini chain;Cathepsin H;Cathepsin H heavy chain;Cathepsin H light chain	1.20456	0.000457379	0.0190956	true	higher	1.35161	0.00202557	0.0248272	true	higher	0.983987	0.0705441	0.276615	false	none	P09668;A0A087X0D5
4017	CTTN	Src substrate cortactin	-0.13895	0.649299	0.910245	false	none	-0.665031	0.0174805	0.08494	false	none	0.537441	0.239431	0.470418	false	none	Q14247;Q14247-3;Q14247-2
3972	CUL3	Cullin-3	-0.594535	0.0221476	0.199927	false	none	-0.318523	0.306478	0.469559	false	none	-0.993219	0.00226723	0.0986243	false	none	Q13618;Q13618-2;Q13618-3
5470	CUL5	Cullin-5	0.249181	0.250064	0.701833	false	none	0.052151	0.83659	0.896914	false	none	0.511887	0.0927392	0.315116	false	none	Q93034
6326	CUTC	Copper homeostasis protein cutC homolog	-0.592318	0.203657	0.655629	false	none	0.285128	0.535224	0.667166	false	none	-1.97116	0.00321149	0.0986243	false	none	Q9NTM9;A0A0B4J226;Q5TCZ7
1330	CYB561	Cytochrome b561	-0.234972	0.546129	0.867078	false	none	-1.12561	0.0401254	0.136754	false	none	0.766999	0.00796268	0.132977	false	none	J3QS47;J3QRH5;J3KSL5;F5H757;P49447
4544	CYB5R2	NADH-cytochrome b5 reductase 2	-1.85493	3.0304e-06	0.00134531	true	lower	-1.92884	0.000532613	0.00973058	true	lower	-1.74818	0.000608303	0.0640994	false	none	Q6BCY4;Q6BCY4-2;E9PIV9;E9PMI2;E9PQW2;E9PRM4
2370	CYB5R3	NADH-cytochrome b5 reductase 3;NADH-cytochrome b5 reductase 3 membrane-bound form;NADH-cytochrome b5 reductase 3 soluble form	-0.18407	0.32949	0.755416	false	none	-0.0187925	0.939249	0.95789	false	none	-0.390666	0.132318	0.360811	false	none	P00387-2;P00387;P00387-3;B1AHF3
2581	CYC1	Cytochrome c1, heme protein, mitochondrial	0.485617	0.193737	0.640479	false	none	1.18429	0.00198537	0.0248272	true	higher	-0.41268	0.43166	0.626164	false	none	P08574
4742	CYFIP1	Cytoplasmic FMR1-interacting protein 1	-0.346788	0.436234	0.813775	false	none	-1.1663	0.00959015	0.060516	false	none	0.780036	0.213446	0.446959	false	none	Q7L576;A0A0G2JR96;A0A0G2JQT1
3143	CYLC1	Cylicin-1	0.468159	0.390237	0.796943	false	none	1.18496	0.0263982	0.107853	false	none	-1.25217	0.0972784	0.318539	false	none	P35663
4000	CYLC2	Cylicin-2	0.354547	0.406184	0.804098	false	none	1.00843	0.0155323	0.0789016	false	none	-0.766392	0.138513	0.370106	false	none	Q14093
1286	DAD1	Dolichyl-diphosphooligosaccharide--protein glycosyltransferase subunit DAD1	-0.00691468	0.982916	0.994917	false	none	0.121394	0.752526	0.839211	false	none	-0.199377	0.640732	0.78823	false	none	F5GXX5;P61803;F5H895;A0A0B4J239
2771	DARS	Aspartate--tRNA ligase, cytoplasmic	-0.17958	0.326442	0.754365	false	none	-0.216958	0.325476	0.484767	false	none	-0.12559	0.66401	0.803548	false	none	P14868;P14868-2
2533	DBI	Acyl-CoA-binding protein	-1.36862	0.0108403	0.126525	false	none	-2.57401	0.000378706	0.00803097	true	lower	-0.0125567	0.979845	0.989986	false	none	P07108;B8ZWD1;A0A0A0MTI5;P07108-3;P07108-2;P07108-4;P07108-5
6594	DBNL	Drebrin-like protein	0.222266	0.464874	0.825639	false	none	0.0943912	0.796633	0.869528	false	none	0.398093	0.423603	0.623275	false	none	Q9UJU6;H0Y5J4;Q9UJU6-5
1152	DCTN1;DKFZp686E0752	Dynactin subunit 1	0.167609	0.282655	0.723889	false	none	0.280982	0.153334	0.310384	false	none	0.00384736	0.98565	0.991832	false	none	E7EX90;Q14203-3;Q14203-4;Q14203-6;Q14203;Q14203-5;Q14203-2;Q6AWB1
3961	DCTN2	Dynactin subunit 2	-0.0907786	0.695733	0.91524	false	none	-0.114823	0.745377	0.834722	false	none	-0.0547114	0.759609	0.867242	false	none	Q13561;Q13561-3;Q13561-2;F8W1I6;H0YI98;F8VW18
2222	DCTN3	Dynactin subunit 3	-0.185577	0.396828	0.798437	false	none	-0.125572	0.616835	0.732715	false	none	-0.258917	0.369344	0.585342	false	none	O75935;O75935-3;X6RA56;X6RCK5;X6RLR1;O75935-2;A0A0A0MRV8
6596	DCTN4	Dynactin subunit 4	-0.125719	0.573364	0.881446	false	none	-0.234638	0.44686	0.593198	false	none	-0.00318533	0.991157	0.992643	false	none	Q9UJW0;Q9UJW0-3;Q9UJW0-2
4783	DCXR	L-xylulose reductase	-0.178358	0.557964	0.872511	false	none	-0.620888	0.0855623	0.221778	false	none	0.540754	0.15425	0.387895	false	none	Q7Z4W1;J3KS22;J3QS36;J3KRZ4;J3QL34;J3KSZ5
2241	DDAH1	N(G),N(G)-dimethylarginine dimethylaminohydrolase 1	-0.183861	0.722613	0.915716	false	none	-1.20054	0.0909667	0.227587	false	none	0.959899	0.0898121	0.315116	false	none	O94760;B4DYP1;O94760-2
2349	DDAH2	N(G),N(G)-dimethylarginine dimethylaminohydrolase 2	-0.200039	0.592152	0.88441	false	none	-0.848442	0.059718	0.181326	false	none	0.529414	0.294529	0.519802	false	none	O95865;A0A140T971;Q5SSV3;Q5SRR8;H0Y7N1
4175	DDB1	DNA damage-binding protein 1	-0.104775	0.612211	0.896477	false	none	-0.00788048	0.971127	0.979189	false	none	-0.250117	0.427779	0.624252	false	none	Q16531;F5GY55
299	DDOST	Dolichyl-diphosphooligosaccharide--protein glycosyltransferase 48 kDa subunit	0.207297	0.436268	0.813775	false	none	0.52291	0.12294	0.271934	false	none	-0.266124	0.303573	0.52878	false	none	A0A0C4DGS1;P39656;P39656-3;P39656-2;U3KQ84
3045	DDT;DDTL	D-dopachrome decarboxylase;D-dopachrome decarboxylase-like protein	-0.110843	0.758676	0.9299	false	none	-0.5644	0.175337	0.341473	false	none	0.537096	0.235204	0.46621	false	none	P30046;J3KQ18;B5MC82;P30046-2;A6NHG4
5402	DDX1	ATP-dependent RNA helicase DDX1	0.213585	0.425166	0.813105	false	none	-0.0728465	0.812448	0.876762	false	none	0.581853	0.0953823	0.315442	false	none	Q92499;F1T0B3;A0A087X2G1;Q92499-2
1982	DDX3Y	ATP-dependent RNA helicase DDX3Y	0.541798	0.09873	0.467742	false	none	0.133168	0.709228	0.807333	false	none	1.08664	0.0432862	0.229486	false	none	O15523
4188	DECR1	2,4-dienoyl-CoA reductase, mitochondrial	0.337444	0.451678	0.821051	false	none	1.06645	0.00805655	0.0551977	false	none	-0.715561	0.298783	0.525538	false	none	Q16698-2;Q16698;E5RJG7;E5RFV2
3545	DEFA3;DEFA1	Neutrophil defensin 3;HP 3-56;Neutrophil defensin 2;Neutrophil defensin 1;HP 1-56;Neutrophil defensin 2	-0.346608	0.589149	0.881446	false	none	-1.00188	0.18202	0.350337	false	none	1.09499	0.125015	0.354318	false	none	P59666;P59665
2954	DGKA	Diacylglycerol kinase alpha;Diacylglycerol kinase	-0.446372	0.0766584	0.406386	false	none	-0.658507	0.0167991	0.0832033	false	none	-0.234238	0.539771	0.715411	false	none	P23743;G3V4E1
4199	DGUOK	Deoxyguanosine kinase, mitochondrial	0.195727	0.593341	0.88441	false	none	0.792126	0.00960284	0.060516	false	none	-0.897671	0.159292	0.388623	false	none	Q16854-2;Q16854;Q16854-4;Q16854-3;Q16854-5
6760	DHRS7	Dehydrogenase/reductase SDR family member 7	0.223946	0.506934	0.842397	false	none	0.22125	0.602268	0.720349	false	none	0.225969	0.646641	0.790646	false	none	Q9Y394-2;Q9Y394;A0A087X0Z7;H0YJ66
297	DHRS7B	Dehydrogenase/reductase SDR family member 7B	-0.00610287	0.979234	0.994917	false	none	0.190226	0.491023	0.626558	false	none	-0.286573	0.337745	0.566158	false	none	A0A0C4DGQ8;Q6IAN0
2662	DLAT	Dihydrolipoyllysine-residue acetyltransferase component of pyruvate dehydrogenase complex, mitochondrial;Acetyltransferase component of pyruvate dehydrogenase complex	-0.209684	0.605758	0.893642	false	none	0.629572	0.11004	0.254448	false	none	-1.42194	0.0034795	0.103303	false	none	P10515;H0YDD4;E9PEJ4
2610	DLD	Dihydrolipoyl dehydrogenase, mitochondrial;Dihydrolipoyl dehydrogenase	0.479701	0.248008	0.701833	false	none	1.09367	0.0063685	0.0483404	true	higher	-0.40714	0.514618	0.697292	false	none	P09622;E9PEX6;P09622-2;P09622-3
3164	DLST	Dihydrolipoyllysine-residue succinyltransferase component of 2-oxoglutarate dehydrogenase complex, mitochondrial	-0.171943	0.637012	0.906705	false	none	0.372462	0.34438	0.499852	false	none	-0.958306	0.0242581	0.179367	false	none	P36957;P36957-2;Q86SW4
1306	DMXL1	DmX-like protein 1	-0.70169	0.196003	0.641813	false	none	-1.60764	0.01348	0.0730096	false	none	0.40558	0.583216	0.748079	false	none	F5H269;Q9Y485
6459	DNAH1	Dynein heavy chain 1, axonemal	-0.395349	0.505067	0.842397	false	none	0.342841	0.61822	0.733518	false	none	-1.76627	0.0295445	0.194166	false	none	Q9P2D7-4;Q9P2D7;Q9P2D7-2;Q9P2D7-5
453	DNAH10	Dynein heavy chain 10, axonemal	-0.634135	0.360156	0.779314	false	none	0.26343	0.710335	0.807333	false	none	-2.30104	0.0553177	0.249185	false	none	A0A1C7CYW8;Q8IVF4;A0A0J9YY17
1184	DNAH12	Dynein heavy chain 12, axonemal	-0.996059	0.0770388	0.406386	false	none	-0.146482	0.808729	0.874487	false	none	-2.45248	0.00287399	0.0986243	false	none	E9PG32;Q6ZR08
6519	DNAH17	Dynein heavy chain 17, axonemal	-0.512564	0.391368	0.796943	false	none	0.553284	0.346233	0.501156	false	none	-2.05212	0.015476	0.153401	false	none	Q9UFH2;Q9UFH2-2
6448	DNAH2	Dynein heavy chain 2, axonemal	0.569599	0.418444	0.810204	false	none	2.05797	0.000420346	0.00857228	true	higher	-1.98189	0.0925788	0.315116	false	none	Q9P225;Q9P225-2
5287	DNAH3	Dynein heavy chain 3, axonemal	-0.842941	0.173714	0.612353	false	none	0.0111214	0.985594	0.989297	false	none	-2.42906	0.0235116	0.179367	false	none	Q8TD57
5997	DNAH6	Dynein heavy chain 6, axonemal	-0.443301	0.446254	0.817892	false	none	0.536968	0.28875	0.45776	false	none	-2.12376	0.0385575	0.217565	false	none	Q9C0G6;Q9C0G6-4
5388	DNAH7	Dynein heavy chain 7, axonemal	-0.789191	0.270925	0.713287	false	none	0.701786	0.323093	0.482832	false	none	-2.94282	0.00593828	0.128736	false	none	Q8WXX0
13	DNAH8	Dynein heavy chain 8, axonemal	-0.231086	0.712883	0.915716	false	none	0.619015	0.397045	0.550261	false	none	-1.45901	0.0802468	0.299459	false	none	A0A075B6F3;Q96JB1;Q96JB1-2;H0Y7V4
87	DNAI1	Dynein intermediate chain 1, axonemal	0.409872	0.362581	0.779314	false	none	0.791649	0.0959989	0.236196	false	none	-0.41731	0.553204	0.727119	false	none	A0A087WWV9;Q9UI46
3080	DNAJA1	DnaJ homolog subfamily A member 1	0.207986	0.35139	0.770366	false	none	0.101625	0.73071	0.822434	false	none	0.329542	0.310062	0.535889	false	none	P31689;P31689-2
2119	DNAJA2	DnaJ homolog subfamily A member 2	-0.0687331	0.695092	0.91524	false	none	-0.0633162	0.806768	0.873599	false	none	-0.0768585	0.578488	0.746725	false	none	O60884
5360	DNAJA4	DnaJ homolog subfamily A member 4	-0.212226	0.256221	0.701833	false	none	-0.0428628	0.813741	0.877448	false	none	-0.456862	0.168615	0.396601	false	none	Q8WW22-2;Q8WW22;Q8WW22-3
2975	DNAJB1	DnaJ homolog subfamily B member 1	0.0565044	0.706063	0.915716	false	none	0.233219	0.155895	0.314421	false	none	-0.198749	0.232944	0.465245	false	none	P25685;P25685-2
6496	DNAJB11	DnaJ homolog subfamily B member 11	-0.383887	0.177035	0.620785	false	none	-0.192839	0.515308	0.64704	false	none	-0.702301	0.151254	0.383467	false	none	Q9UBS4
5220	DNAJB8	DnaJ homolog subfamily B member 8	0.16678	0.677834	0.915084	false	none	0.689551	0.0833508	0.218775	false	none	-0.588333	0.288372	0.515751	false	none	Q8NHS0
6354	DNAJC11	DnaJ homolog subfamily C member 11	0.253452	0.488635	0.833258	false	none	0.703408	0.0582611	0.17771	false	none	-0.517902	0.341288	0.566964	false	none	Q9NVH1-3;Q9NVH1;Q9NVH1-2
2143	DNAJC13	DnaJ homolog subfamily C member 13	-0.0388043	0.918744	0.978606	false	none	-0.656569	0.0752503	0.205062	false	none	0.490708	0.400236	0.605988	false	none	O75165
3918	DNAJC3	DnaJ homolog subfamily C member 3	1.33602	0.000917855	0.0285996	true	higher	1.6347	0.000132183	0.00420469	true	higher	0.904602	0.140538	0.371066	false	none	Q13217;X6R9L0
6096	DNAJC5	DnaJ homolog subfamily C member 5	-0.867895	0.0151576	0.15226	false	none	-1.35969	0.000184773	0.00526143	true	lower	-0.321461	0.540679	0.715904	false	none	Q9H3Z4;Q9H3Z4-2
1888	DNALI1	Axonemal dynein light intermediate polypeptide 1	-0.00994958	0.983042	0.994917	false	none	0.837513	0.0380044	0.133968	false	none	-1.38708	0.090871	0.315116	false	none	O14645
1840	DNM1L	Dynamin-1-like protein	-0.51788	0.18228	0.622829	false	none	-0.874886	0.0115859	0.0666837	false	none	-0.121207	0.854763	0.912111	false	none	O00429;O00429-3;O00429-6;O00429-5;O00429-7
3382	DNM2	Dynamin-2	-0.234394	0.446506	0.817892	false	none	-0.755803	0.0269787	0.109555	false	none	0.547719	0.177443	0.408027	false	none	P50570-5;P50570
5	DNPEP	Aspartyl aminopeptidase	0.02597	0.909389	0.978606	false	none	0.327622	0.129435	0.280594	false	none	-0.376233	0.294381	0.519802	false	none	A0A024R442;E7ETB3;Q9ULA0;E7EMB6;F8WAN0
6783	DOPEY2	Protein dopey-2	-0.6945	0.258653	0.702358	false	none	-2.13815	0.00465731	0.0430895	true	lower	1.23037	0.0264545	0.189001	false	none	Q9Y3R5;Q9Y3R5-2
5910	DPCD	Protein DPCD	-0.769485	0.00614291	0.0892057	false	none	-0.317774	0.192254	0.36024	false	none	-1.42196	0.002388	0.0986243	false	none	Q9BVM2;Q5JQQ4
6109	DPEP3	Dipeptidase 3	-0.634111	0.0766459	0.406386	false	none	-0.302477	0.480674	0.618075	false	none	-1.10787	0.0230893	0.178729	false	none	Q9H4B8
6391	DPP3	Dipeptidyl peptidase 3	-0.837389	0.0128843	0.138001	false	none	-1.57223	1.05593e-05	0.000623033	true	lower	0.264876	0.498125	0.681448	false	none	Q9NY33;G3V1D3;G3V180;Q9NY33-4
3005	DPP4	Dipeptidyl peptidase 4;Dipeptidyl peptidase 4 membrane form;Dipeptidyl peptidase 4 soluble form	-0.329025	0.271125	0.713287	false	none	-0.754972	0.0302853	0.117279	false	none	0.286233	0.408096	0.609236	false	none	P27487
6555	DPP7	Dipeptidyl peptidase 2	0.172533	0.431602	0.813775	false	none	0.116125	0.637629	0.748569	false	none	0.254011	0.359784	0.580366	false	none	Q9UHL4
4576	DPY19L2	Probable C-mannosyltransferase DPY19L2	0.247789	0.552255	0.871079	false	none	0.817965	0.0727957	0.201505	false	none	-0.575798	0.281122	0.511394	false	none	Q6NUT2
4012	DPYSL3	Dihydropyrimidinase-related protein 3	-0.285665	0.41283	0.810182	false	none	-0.884544	0.0454396	0.149525	false	none	0.612653	0.152353	0.385498	false	none	Q14195-2;Q14195
3565	DSTN	Destrin	-0.0295474	0.924383	0.978606	false	none	-0.439062	0.288463	0.45776	false	none	0.584725	0.0883551	0.31478	false	none	P60981;P60981-2;F6RFD5
4013	DYNC1H1	Cytoplasmic dynein 1 heavy chain 1	-0.410605	0.268042	0.710524	false	none	-0.905645	0.0553663	0.170436	false	none	0.304452	0.528033	0.707565	false	none	Q14204
3937	DYNC1I2	Cytoplasmic dynein 1 intermediate chain 2	0.292972	0.322737	0.749783	false	none	0.225963	0.59932	0.718109	false	none	0.359982	0.338693	0.566832	false	none	Q13409-2;Q13409;Q13409-3;Q13409-5;Q13409-7;Q13409-6;E7EQL5;E7EV09
6867	DYNC1LI1	Cytoplasmic dynein 1 light intermediate chain 1	0.702827	0.0116206	0.130715	false	none	0.675981	0.107917	0.250307	false	none	0.729673	0.0310956	0.198774	false	none	Q9Y6G9;E9PHI6
3665	DYNLL1	Dynein light chain 1, cytoplasmic	-0.313585	0.285773	0.724465	false	none	0.0772413	0.801526	0.871074	false	none	-0.878111	0.0462719	0.236856	false	none	P63167;F8VXL2;F8VRV5
5575	DYNLL2	Dynein light chain 2, cytoplasmic	-0.497042	0.238195	0.696341	false	none	0.343089	0.453283	0.59605	false	none	-1.71057	0.000634854	0.0640994	false	none	Q96FJ2
5318	DYNLRB2	Dynein light chain roadblock-type 2	0.386274	0.195116	0.640479	false	none	0.826925	0.0143254	0.0744701	false	none	-0.103339	0.804948	0.893478	false	none	Q8TF09;H3BQI1
3666	DYNLT1	Dynein light chain Tctex-type 1	-0.1037	0.621748	0.900927	false	none	0.183186	0.452878	0.59605	false	none	-0.426446	0.0740671	0.282764	false	none	P63172
3891	ECH1	Delta(3,5)-Delta(2,4)-dienoyl-CoA isomerase, mitochondrial	0.646819	0.0495881	0.324753	false	none	1.02917	0.00393396	0.0383633	true	higher	0.0945383	0.819921	0.899456	false	none	Q13011;M0R248
3050	ECHS1	Enoyl-CoA hydratase, mitochondrial	0.145542	0.661936	0.911616	false	none	0.542462	0.179647	0.346333	false	none	-0.499453	0.211475	0.444023	false	none	P30084
3211	ECI1;DCI	Enoyl-CoA delta isomerase 1, mitochondrial	0.0311724	0.92476	0.978606	false	none	0.555865	0.149728	0.305867	false	none	-0.755867	0.0332203	0.204125	false	none	P42126-2;P42126;Q96DC0;H3BS70
284	ECI2	Enoyl-CoA delta isomerase 2, mitochondrial	0.365557	0.424277	0.813105	false	none	1.13982	0.0275164	0.110729	false	none	-0.699062	0.225766	0.46211	false	none	A0A0C4DGA2;O75521-2;O75521;F1LLU7;F8WAW4;C9JB63
4183	ECM1	Extracellular matrix protein 1	-0.175827	0.638497	0.906705	false	none	0.263319	0.467552	0.608227	false	none	-0.889439	0.112876	0.344473	false	none	Q16610;Q16610-4;Q16610-2
4499	ECM29;KIAA0368	Proteasome-associated protein ECM29 homolog	-0.871204	0.00477274	0.0787207	false	none	-1.10716	0.0068966	0.050349	false	none	-0.530384	0.238728	0.470413	false	none	Q5VYK3;J3KN16
3531	EDDM3B	Epididymal secretory protein E3-beta	0.689577	0.102859	0.478815	false	none	1.0444	0.0243568	0.103964	false	none	0.334751	0.57734	0.746549	false	none	P56851
2061	EDIL3	EGF-like repeat and discoidin I-like domain-containing protein 3	-0.187735	0.570931	0.881446	false	none	0.102855	0.767135	0.851589	false	none	-0.659945	0.197769	0.429624	false	none	O43854-2;O43854
4095	EEA1	Early endosome antigen 1	0.343798	0.541029	0.86445	false	none	-0.652318	0.214228	0.387914	false	none	1.48222	0.102964	0.328307	false	none	Q15075
3680	EEF1A1;EEF1A1P5	Elongation factor 1-alpha 1;Putative elongation factor 1-alpha-like 3;Elongation factor 1-alpha	0.00779888	0.974351	0.994917	false	none	-0.270209	0.366108	0.520895	false	none	0.409365	0.158885	0.388623	false	none	P68104;Q5VTE0;A0A087WVQ9;P68104-2;A0A087WV01
2960	EEF1B2	Elongation factor 1-beta	0.173866	0.56509	0.876841	false	none	0.391028	0.341223	0.498515	false	none	-0.0975856	0.765664	0.870346	false	none	P24534
1266	EEF1D	Elongation factor 1-delta	0.198145	0.407939	0.805032	false	none	0.417383	0.230447	0.404867	false	none	-0.118531	0.625162	0.779114	false	none	P29692-2;E9PRY8;A0A087X1X7
2008	EEF1E1;EEF1E1-BLOC1S5	Eukaryotic translation elongation factor 1 epsilon-1	0.186598	0.326929	0.754365	false	none	0.332038	0.102707	0.244592	false	none	-0.013382	0.96058	0.977731	false	none	O43324;D6RBD7;C9J1V9;O43324-2;H0YAL7
2995	EEF1G	Elongation factor 1-gamma	0.0406798	0.851028	0.970722	false	none	0.303501	0.233893	0.408471	false	none	-0.338951	0.18276	0.415251	false	none	P26641;P26641-2
2735	EEF2	Elongation factor 2	-0.104019	0.526533	0.855282	false	none	-0.392878	0.0631985	0.1868	false	none	0.313223	0.0994074	0.32235	false	none	P13639
3538	EEFSEC	Selenocysteine-specific elongation factor	-0.182349	0.276512	0.718474	false	none	-0.0996956	0.561187	0.68721	false	none	-0.276811	0.304675	0.528908	false	none	P57772;P57772-2;C9J8T0
4472	EFCAB6	EF-hand calcium-binding domain-containing protein 6	-0.102573	0.850156	0.970722	false	none	0.996999	0.0231965	0.101509	false	none	-1.75193	0.0575941	0.254787	false	none	Q5THR3;Q5THR3-2;Q5THR3-5
4367	EFHC1	EF-hand domain-containing protein 1	-0.467626	0.395396	0.796943	false	none	0.613054	0.241484	0.418448	false	none	-2.02861	0.0149614	0.153401	false	none	Q5JVL4;A0A1B0GUV2;A0A1B0GVB0;A0A1B0GTV6;Q5JVL4-3;A0A1B0GTB1;A0A1B0GVR3;A0A1B0GTF7;A0A1C7CYY1;A0A1B0GTH2;A0A1B0GTM7;A0A1B0GUP6;A0A1B0GU13
4357	EFHC2	EF-hand domain-containing family member C2	-0.721229	0.266173	0.709587	false	none	0.767509	0.11297	0.257118	false	none	-2.87163	0.0126466	0.150856	false	none	Q5JST6
5520	EFHD2	EF-hand domain-containing protein D2	-0.127493	0.726394	0.915716	false	none	-1.04596	0.000676169	0.011732	true	lower	0.659767	0.162942	0.388806	false	none	Q96C19;H0Y4Y4
436	EFR3A	Protein EFR3 homolog A	-0.586806	0.0166781	0.159344	false	none	-0.497662	0.146961	0.301869	false	none	-0.735379	0.000845662	0.0706128	false	none	A0A1B0GUZ7;Q14156;Q14156-3;Q14156-2
6114	EHD1	EH domain-containing protein 1	-0.305453	0.33755	0.760484	false	none	-0.806158	0.00844666	0.0569936	false	none	0.362153	0.448807	0.641976	false	none	Q9H4M9;A0A024R571;C9JC03
6064	EHD4	EH domain-containing protein 4	0.18368	0.639503	0.906705	false	none	-0.628269	0.0831933	0.218775	false	none	1.30011	0.0105786	0.144189	false	none	Q9H223
2502	EIF2S1	Eukaryotic translation initiation factor 2 subunit 1	0.23965	0.387867	0.79584	false	none	-0.0011311	0.997979	0.998726	false	none	0.480432	0.0918744	0.315116	false	none	P05198;G3V4T5;H0YJS4
2875	EIF2S2	Eukaryotic translation initiation factor 2 subunit 2	0.136918	0.580777	0.881446	false	none	0.322608	0.266394	0.439954	false	none	-0.0255614	0.934226	0.963296	false	none	P20042
3197	EIF2S3;EIF2S3L	Eukaryotic translation initiation factor 2 subunit 3;Putative eukaryotic translation initiation factor 2 subunit 3-like protein	-0.191002	0.521849	0.853354	false	none	-0.605701	0.0705761	0.198943	false	none	0.431046	0.32633	0.556803	false	none	P41091;Q2VIR3;F8W810;Q2VIR3-2
4008	EIF3A	Eukaryotic translation initiation factor 3 subunit A	0.0755639	0.774832	0.937932	false	none	-0.129247	0.581551	0.700456	false	none	0.382781	0.485764	0.671823	false	none	Q14152;Q14152-2
3517	EIF3B	Eukaryotic translation initiation factor 3 subunit B	0.201078	0.303495	0.730476	false	none	-0.0233536	0.913749	0.945599	false	none	0.500319	0.114749	0.345839	false	none	P55884;P55884-2;C9JZG1
5777	EIF3C;EIF3CL	Eukaryotic translation initiation factor 3 subunit C;Eukaryotic translation initiation factor 3 subunit C-like protein	0.0181867	0.934716	0.980975	false	none	0.0306364	0.900093	0.937078	false	none	0.000203822	0.99956	0.99956	false	none	Q99613-2;Q99613;B5ME19
3551	EIF3E	Eukaryotic translation initiation factor 3 subunit E	-0.27168	0.242364	0.701833	false	none	-0.512314	0.0760306	0.205621	false	none	0.11935	0.674412	0.810851	false	none	P60228;E5RGA2
1830	EIF3F	Eukaryotic translation initiation factor 3 subunit F	-0.085305	0.680833	0.915084	false	none	-0.413251	0.11289	0.257118	false	none	0.365621	0.13902	0.370719	false	none	O00303
2206	EIF3G	Eukaryotic translation initiation factor 3 subunit G	0.0841295	0.662331	0.911616	false	none	0.157701	0.473917	0.613521	false	none	-0.0104627	0.972156	0.984686	false	none	O75821;K7EL20;K7ER90;K7ENA8
3932	EIF3I	Eukaryotic translation initiation factor 3 subunit I	0.0202841	0.92991	0.978606	false	none	-0.243105	0.275256	0.448465	false	none	0.312939	0.363916	0.58174	false	none	Q13347
1758	EIF3K	Eukaryotic translation initiation factor 3 subunit K	0.0336509	0.868535	0.975995	false	none	-0.142497	0.652393	0.759231	false	none	0.280258	0.0200868	0.175063	false	none	K7ERF1;Q9UBQ5;Q9UBQ5-2;K7ES31;A0A087WVB9;K7EQM4
715	EIF3L	Eukaryotic translation initiation factor 3 subunit L	0.0497016	0.790512	0.944721	false	none	0.0277924	0.898774	0.937078	false	none	0.0789139	0.781694	0.879818	false	none	B0QY89;Q9Y262;Q9Y262-2;B0QY90
3561	EIF4A1	Eukaryotic initiation factor 4A-I	-0.199817	0.274673	0.718127	false	none	-0.51607	0.00515644	0.0452207	true	lower	0.256994	0.371435	0.586106	false	none	P60842;J3KT12;P60842-2;J3QS69;J3KTB5;J3QL43;J3KSZ0
4016	EIF4A2	Eukaryotic initiation factor 4A-II;Eukaryotic initiation factor 4A-II, N-terminally processed	-0.360529	0.100452	0.473413	false	none	-0.700024	0.0248608	0.105441	false	none	0.0214036	0.9231	0.956758	false	none	Q14240-2
1135	EIF4G1	Eukaryotic translation initiation factor 4 gamma 1	-0.199852	0.63492	0.906705	false	none	-0.817648	0.120117	0.267907	false	none	0.726841	0.206819	0.438587	false	none	E7EX73;E9PGM1;E7EUU4;Q04637-8;Q04637-7
3670	EIF5A;EIF5AL1	Eukaryotic translation initiation factor 5A-1;Eukaryotic translation initiation factor 5A;Eukaryotic translation initiation factor 5A-1-like	-0.435565	0.14584	0.555944	false	none	-0.789292	0.0522874	0.163195	false	none	0.075374	0.799545	0.891647	false	none	P63241;I3L397;I3L504;P63241-2;Q6IS14
55	EIF5B	Eukaryotic translation initiation factor 5B	0.363209	0.199889	0.648259	false	none	0.173985	0.555643	0.682925	false	none	0.594482	0.190354	0.420351	false	none	A0A087WUT6;O60841
3527	EIF6	Eukaryotic translation initiation factor 6	-0.242694	0.288114	0.725501	false	none	-0.230357	0.448879	0.593767	false	none	-0.263843	0.373296	0.586106	false	none	P56537;P56537-2
101	ELSPBP1	Epididymal sperm-binding protein 1	0.453639	0.339526	0.762364	false	none	1.3509	0.00526832	0.0452207	true	higher	-0.89225	0.183825	0.416255	false	none	A0A087WY45;Q96BH3;M0R331;M0R006
2342	EML2	Echinoderm microtubule-associated protein-like 2	0.369146	0.243239	0.701833	false	none	0.022634	0.952638	0.967851	false	none	0.758973	0.0820659	0.302873	false	none	O95834;O95834-3;O95834-2;K7EIK7;A0A0C4DGQ7;C9JRL6
5256	ENKUR	Enkurin	0.390263	0.308215	0.733921	false	none	0.985193	0.00240065	0.0283829	true	higher	-0.799597	0.269656	0.503696	false	none	Q8TC29;A0A087WUX1
2523	ENO1	Alpha-enolase	-0.192537	0.43978	0.813775	false	none	0.180519	0.570685	0.693753	false	none	-0.731396	0.00292324	0.0986243	false	none	P06733;A0A2R8Y6G6
3113	EPHX2	Bifunctional epoxide hydrolase 2;Cytosolic epoxide hydrolase 2;Lipid-phosphate phosphatase	-0.0153415	0.971873	0.994917	false	none	-0.572834	0.266061	0.439954	false	none	0.727982	0.239434	0.470418	false	none	P34913;E5RFU2;P34913-3;E5RFH6
2550	EPRS	Bifunctional glutamate/proline--tRNA ligase;Glutamate--tRNA ligase;Proline--tRNA ligase	0.0356509	0.884157	0.975995	false	none	0.19927	0.489573	0.625305	false	none	-0.200688	0.595845	0.755829	false	none	P07814;V9GYZ6
3219	EPS15	Epidermal growth factor receptor substrate 15	0.319727	0.449543	0.820477	false	none	0.160691	0.801962	0.871074	false	none	0.498643	0.326879	0.557029	false	none	P42566;B1AUU8
6129	EPS8L2	Epidermal growth factor receptor kinase substrate 8-like protein 2	0.315671	0.384771	0.795565	false	none	-0.089595	0.830113	0.890788	false	none	0.788481	0.1239	0.354318	false	none	Q9H6S3;Q9H6S3-3
5486	ERGIC1	Endoplasmic reticulum-Golgi intermediate compartment protein 1	0.00358832	0.991004	0.997345	false	none	-0.457979	0.265854	0.439954	false	none	0.597032	0.154752	0.387895	false	none	Q969X5-2;Q969X5
2177	ERLIN1	Erlin-1	-0.244548	0.385463	0.795565	false	none	0.0988467	0.718374	0.814036	false	none	-0.88228	0.0937115	0.315116	false	none	O75477;B0QZ43
2258	ERLIN2	Erlin-2	0.131297	0.623795	0.902811	false	none	0.538435	0.0856569	0.221778	false	none	-0.456791	0.0962269	0.31587	false	none	O94905;E5RHW4
3041	ERP29	Endoplasmic reticulum resident protein 29	-0.00697496	0.974388	0.994917	false	none	0.119994	0.64598	0.754397	false	none	-0.181557	0.476474	0.66458	false	none	P30040;F8VY02
5847	ERP44	Endoplasmic reticulum resident protein 44	0.142564	0.42464	0.813105	false	none	0.293646	0.17394	0.340241	false	none	-0.0651744	0.774773	0.876458	false	none	Q9BS26
2671	ESD	S-formylglutathione hydrolase	-0.124457	0.694301	0.91524	false	none	-0.476931	0.294944	0.46135	false	none	0.316137	0.361236	0.580366	false	none	P10768;X6RA14;H7BZT7
730	ESPN	Espin	-1.34214	0.00325173	0.0603377	false	none	-1.82648	0.000294139	0.00694054	true	lower	-0.454191	0.401556	0.605988	false	none	B1AK53
3628	ETF1	Eukaryotic peptide chain release factor subunit 1	-0.101229	0.733052	0.920663	false	none	-0.319034	0.317747	0.47859	false	none	0.225478	0.681093	0.812915	false	none	P62495;B7Z7P8;P62495-2
2749	ETFA	Electron transfer flavoprotein subunit alpha, mitochondrial	0.10726	0.715001	0.915716	false	none	0.68955	0.027198	0.110111	false	none	-0.733826	0.0293395	0.194166	false	none	P13804;P13804-2;H0YK49;H0YLU7;H0YL12;H0YNX6;H0YKF0
3172	ETFB	Electron transfer flavoprotein subunit beta	0.149431	0.654791	0.911165	false	none	0.569563	0.117499	0.263475	false	none	-0.457425	0.267032	0.50106	false	none	P38117-2;P38117
5494	EXOC4	Exocyst complex component 4	-0.0877584	0.724731	0.915716	false	none	-0.475468	0.0626167	0.1868	false	none	0.396879	0.297317	0.52403	false	none	Q96A65
1113	EZR	Ezrin	-0.955808	0.00829273	0.107521	false	none	-1.26557	0.000527527	0.00973058	true	lower	-0.508375	0.373085	0.586106	false	none	P15311;E7EQR4
1856	FAAH	Fatty-acid amide hydrolase 1	0.0786459	0.818873	0.959728	false	none	0.623033	0.13309	0.282684	false	none	-0.737935	0.0446291	0.233821	false	none	O00519
3756	FABP5	Fatty acid-binding protein, epidermal	-0.156504	0.541575	0.86445	false	none	-0.368515	0.282228	0.454252	false	none	0.149734	0.624353	0.778838	false	none	Q01469;I6L8B7
6672	FAF1	FAS-associated factor 1	-0.28784	0.232841	0.694121	false	none	-0.0906519	0.703264	0.802357	false	none	-0.550758	0.157923	0.388623	false	none	Q9UNN5;B1ANM7;Q9UNN5-2;B3KT28
5585	FAHD2A	Fumarylacetoacetate hydrolase domain-containing protein 2A	-0.239316	0.526869	0.855282	false	none	0.481433	0.287101	0.45776	false	none	-1.14025	0.0207975	0.176566	false	none	Q96GK7
6410	FAM120A	Constitutive coactivator of PPAR-gamma-like protein 1	0.327399	0.343088	0.76438	false	none	0.0607277	0.900605	0.937078	false	none	0.534809	0.260108	0.492216	false	none	Q9NZB2;Q9NZB2-6;Q9NZB2-4;Q9NZB2-5;A0A0C4DG79
5982	FAM129A	Protein Niban	-0.315753	0.424171	0.813105	false	none	-0.892333	0.0914853	0.22785	false	none	0.517084	0.226159	0.46211	false	none	Q9BZQ8
5754	FAM129B	Niban-like protein 1	-0.308083	0.467332	0.825639	false	none	-0.720525	0.120571	0.268288	false	none	-0.0789489	0.887838	0.933978	false	none	Q96TA1-2;Q96TA1
4980	FAM154A;SAXO1	Protein FAM154A	-0.552969	0.367062	0.784631	false	none	0.627079	0.295057	0.46135	false	none	-2.47055	0.0160646	0.154638	false	none	Q8IYX7;F6S232
4559	FAM166A	Protein FAM166A	0.0934999	0.845388	0.970308	false	none	0.886921	0.0385811	0.134933	false	none	-1.19581	0.123932	0.354318	false	none	Q6J272;Q6J272-2
578	FAM170A	Protein FAM170A	-0.175105	0.706321	0.915716	false	none	0.264078	0.569363	0.692777	false	none	-0.888777	0.19034	0.420351	false	none	A1A519-2;A1A519;D6RIE9;A1A519-3;A1A519-4;A2VCN0
4708	FAM205A	Protein FAM205A	0.32981	0.582443	0.881446	false	none	1.13936	0.0237758	0.102798	false	none	-1.28928	0.277979	0.509437	false	none	Q6ZU69
4375	FAM209A	Protein FAM209A	0.0477111	0.91899	0.978606	false	none	1.16864	0.000483583	0.00923119	true	higher	-1.44686	0.0497313	0.245024	false	none	Q5JX71
4374	FAM209B	Protein FAM209B	0.0208477	0.961699	0.993682	false	none	0.859308	0.0124829	0.0693779	false	none	-1.19026	0.119144	0.349071	false	none	Q5JX69
4971	FAM71A	Protein FAM71A	-0.926093	0.101964	0.477981	false	none	0.0515539	0.920989	0.948683	false	none	-2.33825	0.0230233	0.178729	false	none	Q8IYT1
5259	FAM71B	Protein FAM71B	-0.957536	0.0683985	0.390514	false	none	-0.104005	0.851842	0.905378	false	none	-2.19041	0.00907292	0.136136	false	none	Q8TC56
6711	FARSA	Phenylalanine--tRNA ligase alpha subunit	-0.128573	0.45293	0.821051	false	none	0.0203282	0.925431	0.951058	false	none	-0.343653	0.0904986	0.315116	false	none	Q9Y285;K7ER00;Q9Y285-2;K7ER16;K7EPH2
6313	FARSB	Phenylalanine--tRNA ligase beta subunit	-0.595624	0.00375317	0.064285	false	none	-0.607519	0.0336297	0.125596	false	none	-0.581085	0.00768449	0.132977	false	none	Q9NSD9;Q9NSD9-2
3325	FASN	Fatty acid synthase;[Acyl-carrier-protein] S-acetyltransferase;[Acyl-carrier-protein] S-malonyltransferase;3-oxoacyl-[acyl-carrier-protein] synthase;3-oxoacyl-[acyl-carrier-protein] reductase;3-hydroxyacyl-[acyl-carrier-protein] dehydratase;Enoyl-[acyl-carrier-protein] reductase;Oleoyl-[acyl-carrier-protein] hydrolase	-0.368769	0.219019	0.679781	false	none	-0.863086	0.0172707	0.0848296	false	none	0.345244	0.328354	0.558829	false	none	P49327;A0A0U1RQF0
2600	FBP1	Fructose-1,6-bisphosphatase 1	-0.420777	0.375846	0.794511	false	none	-1.53898	0.00630126	0.0483404	true	lower	0.837201	0.0980177	0.319394	false	none	P09467
6879	FCGBP	IgGFc-binding protein	1.31002	0.0511703	0.331052	false	none	0.970622	0.214282	0.387914	false	none	1.80027	0.0956243	0.315442	false	none	Q9Y6R7;A0A087WXI2
2756	FDPS	Farnesyl pyrophosphate synthase	-0.0247909	0.937153	0.981948	false	none	-0.387763	0.308536	0.47109	false	none	0.418841	0.28622	0.515349	false	none	P14324-2;P14324;A0A087WVN4;A0A087X1D8
2559	FH	Fumarate hydratase, mitochondrial	-0.0710002	0.837907	0.969701	false	none	0.626506	0.0864294	0.222688	false	none	-1.07851	0.0199509	0.175063	false	none	P07954-2;P07954
3976	FHL1	Four and a half LIM domains protein 1	-1.15322	0.00200304	0.0468725	true	lower	-0.657265	0.0800265	0.213404	false	none	-1.93259	0.00255564	0.0986243	false	none	Q13642-1;Q13642-4;Q13642-5;Q5JXI8;Q13642;Q5JXI3;Q5JXH7;Q5JXH8;Q13642-3;Q5JXI2;A0A0D9SFZ9;Q5JXH9;A0A0D9SFI6;A0A0D9SFB0
3781	FKBP4	Peptidyl-prolyl cis-trans isomerase FKBP4;Peptidyl-prolyl cis-trans isomerase FKBP4, N-terminally processed	-0.0674813	0.835733	0.968737	false	none	-0.522468	0.246462	0.423231	false	none	0.589722	0.041579	0.224897	false	none	Q02790
3947	FKBP5	Peptidyl-prolyl cis-trans isomerase FKBP5;Peptidyl-prolyl cis-trans isomerase FKBP5, N-terminally processed	0.141243	0.651392	0.910838	false	none	-0.334592	0.448527	0.593767	false	none	0.669948	0.0641563	0.268044	false	none	Q13451
3895	FLII	Protein flightless-1 homolog	-0.204367	0.578613	0.881446	false	none	-0.660812	0.176646	0.343022	false	none	0.366188	0.450068	0.642404	false	none	Q13045;Q13045-3
2161	FLNB	Filamin-B	-0.315403	0.277749	0.719133	false	none	-0.63327	0.106929	0.24888	false	none	0.143738	0.69228	0.819958	false	none	O75369-2;O75369-9;O75369;O75369-6;O75369-3;E7EN95;O75369-7;O75369-5;O75369-4
2227	FLOT1	Flotillin-1	-1.22407	0.000300475	0.0159079	true	lower	-1.93596	7.18994e-06	0.000536467	true	lower	-0.334197	0.320709	0.5498	false	none	O75955;O75955-2;A0A140T9R1;A2AB10;A2AB09;A2AB12;A0A140T9X0
4018	FLOT2	Flotillin-2	-0.588179	0.0244522	0.210762	false	none	-0.731402	0.0456691	0.149683	false	none	-0.391246	0.226637	0.46211	false	none	Q14254;J3QLD9;E7EMK3
2431	FN1	Fibronectin;Anastellin;Ugl-Y1;Ugl-Y2;Ugl-Y3	1.87582	3.20209e-05	0.00329077	true	higher	2.4241	1.14844e-09	9.37162e-07	true	higher	1.08386	0.16572	0.391862	false	none	P02751;P02751-3;P02751-8;P02751-14;P02751-17;P02751-9;P02751-6;P02751-10;P02751-5;P02751-12;P02751-4
5264	FNDC8	Fibronectin type III domain-containing protein 8	-0.407226	0.42907	0.813775	false	none	0.502336	0.29578	0.461455	false	none	-2.09641	0.0230316	0.178729	false	none	Q8TC99
3793	FOLH1;FOLH1B	Glutamate carboxypeptidase 2;Putative N-acetylated-alpha-linked acidic dipeptidase	-0.547954	0.38701	0.795565	false	none	-1.46958	0.018461	0.0877721	false	none	0.476074	0.607321	0.763293	false	none	Q04609;Q04609-7;Q04609-6;Q04609-8;Q04609-9;Q04609-10;Q9HBA9
6268	FSCN3	Fascin-3	-0.362797	0.460716	0.825639	false	none	0.398583	0.479012	0.616532	false	none	-1.46257	0.0132914	0.151772	false	none	Q9NQT6;Q9NQT6-2
4328	FSIP2	Fibrous sheath-interacting protein 2	-0.905622	0.221725	0.679781	false	none	0.579598	0.390118	0.542349	false	none	-3.05094	0.0166851	0.156981	false	none	Q5CZC0
2444	FTH1	Ferritin heavy chain;Ferritin heavy chain, N-terminally processed;Ferritin	0.216219	0.544931	0.867078	false	none	-0.414044	0.313868	0.475428	false	none	1.2404	0.00927457	0.136163	false	none	P02794;G3V192;G3V1D1
5044	FTMT	Ferritin, mitochondrial	0.00474033	0.991539	0.997345	false	none	0.582237	0.202217	0.375225	false	none	-0.765255	0.253361	0.485472	false	none	Q8N4E7
2458	FUCA1	Tissue alpha-L-fucosidase	0.370568	0.304253	0.730476	false	none	-0.103154	0.817868	0.881187	false	none	0.962722	0.00917083	0.136136	false	none	P04066
5923	FUNDC2	FUN14 domain-containing protein 2	-0.591674	0.0683779	0.390514	false	none	-0.196818	0.513447	0.646042	false	none	-1.32498	0.0219765	0.178729	false	none	Q9BWH2
2694	G6PD	Glucose-6-phosphate 1-dehydrogenase	0.3815	0.134962	0.541194	false	none	0.349862	0.371297	0.524475	false	none	0.413139	0.161483	0.388623	false	none	P11413;P11413-2;P11413-3;E7EUI8;E9PD92;E7EM57
2655	GAA	Lysosomal alpha-glucosidase;76 kDa lysosomal alpha-glucosidase;70 kDa lysosomal alpha-glucosidase	0.693984	0.017955	0.168929	false	none	0.943437	0.00540117	0.0452207	true	higher	0.333661	0.483136	0.67027	false	none	P10253
4026	GALE	UDP-glucose 4-epimerase	-0.996971	0.0318639	0.253441	false	none	-1.70699	0.000396892	0.00828513	true	lower	-0.198201	0.759376	0.867242	false	none	Q14376;Q14376-2;Q5QPP1;Q5QPP3;Q5QPP4
3409	GALK1	Galactokinase	0.0989764	0.693499	0.91524	false	none	-0.132483	0.725072	0.818847	false	none	0.330436	0.285712	0.515129	false	none	P51570;P51570-2
4056	GANAB	Neutral alpha-glucosidase AB	0.789817	0.00214511	0.0468725	true	higher	0.934754	0.000264981	0.00694054	true	higher	0.580465	0.177289	0.408027	false	none	Q14697;F5H6X6
2477	GAPDH	Glyceraldehyde-3-phosphate dehydrogenase	-0.0855887	0.714404	0.915716	false	none	-0.0941187	0.773074	0.852124	false	none	-0.0732677	0.813921	0.896493	false	none	P04406;P04406-2;E7EUT5
1882	GAPDHS	Glyceraldehyde-3-phosphate dehydrogenase, testis-specific	0.354442	0.334128	0.760467	false	none	0.932992	0.00524506	0.0452207	true	higher	-0.481242	0.374443	0.586136	false	none	O14556
3207	GARS	Glycine--tRNA ligase	-0.68018	0.00914879	0.113586	false	none	-0.926029	0.00890959	0.0595161	false	none	-0.325065	0.283145	0.513272	false	none	P41250
2914	GART	Trifunctional purine biosynthetic protein adenosine-3;Phosphoribosylamine--glycine ligase;Phosphoribosylformylglycinamidine cyclo-ligase;Phosphoribosylglycinamide formyltransferase	-0.0632207	0.88182	0.975995	false	none	-0.835809	0.152908	0.310352	false	none	0.709368	0.121556	0.354318	false	none	P22102;P22102-2
4027	GAS6	Growth arrest-specific protein 6	0.717334	0.104528	0.481841	false	none	0.518104	0.247251	0.42404	false	none	1.00511	0.155306	0.388556	false	none	Q14393-2;Q14393-3;Q14393;Q14393-5;Q14393-4
3792	GBE1	1,4-alpha-glucan-branching enzyme	0.509548	0.180673	0.622829	false	none	-0.0694293	0.806902	0.873599	false	none	0.959864	0.086423	0.31263	false	none	Q04446;E9PGM4
5411	GBF1	Golgi-specific brefeldin A-resistance guanine nucleotide exchange factor 1	0.104696	0.832839	0.967542	false	none	-0.85675	0.0775836	0.208555	false	none	1.61554	0.0273762	0.19011	false	none	Q92538-3;Q92538-2;Q92538
1061	GC	Vitamin D-binding protein	0.318196	0.373863	0.79157	false	none	0.523695	0.185027	0.353643	false	none	-0.0340896	0.95259	0.974061	false	none	D6RF35;D6RBJ7
3301	GCLC	Glutamate--cysteine ligase catalytic subunit	-0.0709512	0.891378	0.975995	false	none	-1.29926	0.0193263	0.0902793	false	none	1.00382	0.110535	0.341927	false	none	P48506;B4E2I4;A0A2R8YEL6;E1CEI4
5424	GCN1L1	Translational activator GCN1	-0.595231	0.178911	0.622829	false	none	-1.17499	0.0252843	0.106312	false	none	0.242193	0.727326	0.844228	false	none	Q92616
3074	GDI1	Rab GDP dissociation inhibitor alpha	-1.08411	0.00276182	0.0534753	false	none	-1.49907	0.00017635	0.00526143	true	lower	-0.484722	0.393727	0.603233	false	none	P31150
3373	GDI2	Rab GDP dissociation inhibitor beta	-1.04425	0.00299342	0.0563268	false	none	-1.55927	3.51437e-05	0.00146725	true	lower	-0.300332	0.582613	0.748079	false	none	P50395;P50395-2
4744	GET4	Golgi to ER traffic protein 4 homolog	-0.295168	0.088318	0.444648	false	none	-0.35803	0.106206	0.248714	false	none	-0.21659	0.39742	0.604043	false	none	Q7L5D6;Q7L5D6-2
3813	GFPT1	Glutamine--fructose-6-phosphate aminotransferase [isomerizing] 1	-0.46201	0.163155	0.59282	false	none	-0.634274	0.0876388	0.22302	false	none	-0.213184	0.723482	0.842494	false	none	Q06210-2;Q06210
2147	GGCT	Gamma-glutamylcyclotransferase	-0.368668	0.136109	0.541194	false	none	-0.554599	0.0294402	0.115006	false	none	-0.182736	0.632472	0.783843	false	none	O75223;M0QZK8;B8ZZK2;O75223-3
2328	GGPS1	Geranylgeranyl pyrophosphate synthase	-0.419808	0.0385017	0.278222	false	none	-0.604571	0.0332984	0.125596	false	none	-0.155861	0.428005	0.624252	false	none	O95749;C9J6G3;C9J7M1;A0A2R8YE82;O95749-2
2861	GGT1;GGT3P;GGT2	Gamma-glutamyltranspeptidase 1;Gamma-glutamyltranspeptidase 1 heavy chain;Gamma-glutamyltranspeptidase 1 light chain;Putative gamma-glutamyltranspeptidase 3;Putative gamma-glutamyltranspeptidase 3 heavy chain;Putative gamma-glutamyltranspeptidase 3 light chain;Inactive gamma-glutamyltranspeptidase 2	-0.505008	0.236343	0.694121	false	none	-0.900387	0.0728978	0.201505	false	none	-0.0217672	0.966777	0.982964	false	none	P19440;E7ET76;P19440-2;A6NGU5;B5MCK8;P36268-3;P36268;P36268-2
6087	GHITM	Growth hormone-inducible transmembrane protein	-0.506133	0.250847	0.701833	false	none	0.258559	0.471849	0.612029	false	none	-1.65317	0.034062	0.206849	false	none	Q9H3K2
4029	GK2	Glycerol kinase 2	0.426337	0.381849	0.795565	false	none	1.33105	0.00197151	0.0248272	true	higher	-0.880466	0.163828	0.389455	false	none	Q14410
4028	GK3P	Putative glycerol kinase 3	-0.0163016	0.975883	0.994917	false	none	0.997283	0.0509424	0.160585	false	none	-1.48037	0.0408565	0.223706	false	none	Q14409
2516	GLA	Alpha-galactosidase A	1.93858	0.000984717	0.0285996	true	higher	2.32653	0.000299273	0.00694054	true	higher	1.40515	0.129417	0.358186	false	none	P06280
4655	GLB1L	Beta-galactosidase-1-like protein	-1.04295	0.00986635	0.117691	false	none	-0.253003	0.542209	0.670732	false	none	-2.05861	4.53045e-06	0.00302634	true	lower	Q6UWU2;Q6UWU2-2
5454	GLG1	Golgi apparatus protein 1	0.504358	0.242239	0.701833	false	none	0.503206	0.261427	0.437398	false	none	0.505765	0.478509	0.665917	false	none	Q92896;Q92896-2;Q92896-3;H3BM42
6113	GLIPR2	Golgi-associated plant pathogenesis-related protein 1	-0.803957	0.0314853	0.253399	false	none	-1.47691	0.00379323	0.0383489	true	lower	-0.205776	0.662543	0.803228	false	none	Q9H4G4;Q5VZR0
3797	GLO1	Lactoylglutathione lyase	-0.20511	0.653912	0.911165	false	none	-0.994576	0.0507596	0.160585	false	none	0.97909	0.0593581	0.259158	false	none	Q04760;Q04760-2
6206	GLOD4	Glyoxalase domain-containing protein 4	-0.488743	0.246966	0.701833	false	none	-0.802384	0.0948771	0.234299	false	none	-0.140253	0.833645	0.90219	false	none	Q9HC38-2;F6TLX2;Q9HC38;I3L3Q4;Q9HC38-3
2231	GLRX3	Glutaredoxin-3	0.1799	0.357027	0.776671	false	none	0.192199	0.397578	0.550429	false	none	0.161452	0.541787	0.716661	false	none	O76003
2369	GLUD1	Glutamate dehydrogenase 1, mitochondrial	-0.293057	0.433363	0.813775	false	none	-0.669317	0.204108	0.376641	false	none	0.083203	0.850416	0.908379	false	none	P00367;P00367-3;P00367-2
557	GLUL	Glutamine synthetase	0.0969646	0.825519	0.963098	false	none	0.824245	0.0819401	0.217206	false	none	-0.953552	0.0977172	0.319194	false	none	A0A2R8YDT1
2095	GMDS	GDP-mannose 4,6 dehydratase	-0.269512	0.473427	0.828184	false	none	-0.908395	0.10143	0.242899	false	none	0.449232	0.272765	0.505075	false	none	O60547;O60547-2
5608	GMPPA	Mannose-1-phosphate guanyltransferase alpha	-0.142121	0.632334	0.906705	false	none	-0.516822	0.214904	0.388514	false	none	0.315848	0.377369	0.587864	false	none	Q96IJ6;Q96IJ6-2;A0A087WUI8;F8WD54
6828	GMPPB	Mannose-1-phosphate guanyltransferase beta	-0.768811	0.0437504	0.301843	false	none	-1.40659	0.00698866	0.050651	false	none	0.108139	0.805287	0.893478	false	none	Q9Y5P6;Q9Y5P6-2
3165	GMPR	GMP reductase 1	-0.421434	0.296521	0.72794	false	none	-0.987259	0.038266	0.134535	false	none	0.306054	0.585831	0.749684	false	none	P36959
3038	GNA11	Guanine nucleotide-binding protein subunit alpha-11	-0.541408	0.270329	0.713287	false	none	-1.23019	0.0400502	0.136754	false	none	-0.0822228	0.896009	0.938877	false	none	P29992;K7EL62
2487	GNAI2	Guanine nucleotide-binding protein G(i) subunit alpha-2	-0.720597	0.0635996	0.375969	false	none	-1.46102	0.00095028	0.0150892	true	lower	0.39003	0.393385	0.603233	false	none	P04899;P04899-4;P04899-6;P04899-3;P04899-5;P04899-2
4370	GNAS	Guanine nucleotide-binding protein G(s) subunit alpha isoforms XLas;Guanine nucleotide-binding protein G(s) subunit alpha isoforms short	-0.661522	0.0352224	0.261794	false	none	-1.00307	0.00650813	0.0483404	true	lower	-0.149203	0.706273	0.827872	false	none	Q5JWF2;P63092;P63092-4
3644	GNB1	Guanine nucleotide-binding protein G(I)/G(S)/G(T) subunit beta-1	-0.908962	0.0144847	0.148413	false	none	-1.47851	0.00226814	0.0270557	true	lower	-0.125833	0.763399	0.869481	false	none	P62873;P62873-2;F6UT28;B1AKQ8;F6X3N5
3646	GNB2	Guanine nucleotide-binding protein G(I)/G(S)/G(T) subunit beta-2	-0.594767	0.124137	0.521621	false	none	-1.0327	0.0338035	0.125798	false	none	0.00738379	0.98812	0.991832	false	none	P62879;C9JXA5;E7EP32
3671	GNB2L1	Guanine nucleotide-binding protein subunit beta-2-like 1;Guanine nucleotide-binding protein subunit beta-2-like 1, N-terminally processed	0.135969	0.510951	0.84304	false	none	0.123107	0.575472	0.695145	false	none	0.154548	0.649042	0.792615	false	none	P63244;J3KPE3;D6RAC2;H0YAF8;H0Y8W2;D6REE5;H0YAM7;D6RHH4;D6R9L0;D6R9Z1;D6RFX4
6696	GNE	Bifunctional UDP-N-acetylglucosamine 2-epimerase/N-acetylmannosamine kinase;UDP-N-acetylglucosamine 2-epimerase (hydrolyzing);N-acetylmannosamine kinase	-0.334527	0.464754	0.825639	false	none	-1.11113	0.0165108	0.0826156	false	none	0.663959	0.352076	0.575733	false	none	Q9Y223;Q9Y223-2;Q9Y223-3;Q9Y223-4;Q9Y223-5
3161	GNL1	Guanine nucleotide-binding protein-like 1	0.361865	0.0777378	0.406386	false	none	0.247435	0.282548	0.454252	false	none	0.504901	0.110773	0.341927	false	none	P36915;A0A140T8Y2;P36915-2
2823	GOT1	Aspartate aminotransferase, cytoplasmic	-1.42676	0.000830965	0.0277542	true	lower	-1.87844	0.00082161	0.0135273	true	lower	-0.749238	0.136438	0.367502	false	none	P17174;P17174-2
2379	GOT2	Aspartate aminotransferase, mitochondrial	0.157851	0.658555	0.911616	false	none	0.427398	0.427485	0.576888	false	none	-0.231493	0.431241	0.626164	false	none	P00505;P00505-2
3118	GPC1	Glypican-1;Secreted glypican-1	0.209861	0.556174	0.872511	false	none	0.814299	0.0711042	0.199151	false	none	-0.528896	0.234809	0.466129	false	none	P35052;H7C410;H7C024;P35052-2
2178	GPC4	Glypican-4;Secreted glypican-4	1.2349	0.0166977	0.159344	false	none	1.96412	0.00166067	0.0219669	true	higher	0.0499119	0.932676	0.963296	false	none	O75487;O75487-2
5026	GPD1L	Glycerol-3-phosphate dehydrogenase 1-like protein;Glycerol-3-phosphate dehydrogenase [NAD(+)]	0.04839	0.885904	0.975995	false	none	-0.346956	0.381131	0.532627	false	none	0.619446	0.1477	0.377943	false	none	Q8N335;C9JM46
2526	GPI	Glucose-6-phosphate isomerase	-1.27552	1.63049e-05	0.0020068	true	lower	-1.69928	8.64735e-08	1.44411e-05	true	lower	-0.663431	0.127324	0.357363	false	none	P06744;A0A0A0MTS2;P06744-2;K7EQ48;A0A2R8Y6C7;A0A0J9YXP8;A0A0J9YYH3;A0A0J9YX90
4992	GPR64	G-protein coupled receptor 64	-1.68355	0.00587431	0.0872009	false	none	-2.10678	0.00259632	0.0301625	true	lower	-1.04872	0.187605	0.420138	false	none	Q8IZP9-9
914	GPS1	COP9 signalosome complex subunit 1	0.200363	0.298256	0.72794	false	none	0.156696	0.48944	0.625305	false	none	0.253734	0.242939	0.473945	false	none	Q13098-7;Q13098;Q13098-5;C9JFE4;A8K070;A0A096LPJ3;A0A096LP07;Q13098-6
51	GPX1	Glutathione peroxidase;Glutathione peroxidase 1	-0.0251869	0.895176	0.976807	false	none	-0.0573291	0.769461	0.852124	false	none	0.0230264	0.951787	0.974061	false	none	A0A087WUQ6;P07203;A0A2R8Y6B6
27	GPX4	Glutathione peroxidase;Phospholipid hydroperoxide glutathione peroxidase, mitochondrial	-0.0017448	0.995947	0.997345	false	none	0.420001	0.333566	0.490897	false	none	-0.610932	0.0925286	0.315116	false	none	A0A087WT12;A0A087X2I2;P36969-2;P36969;R4GNE4;A0A0A0MTT1;K7EKX7;K7ENB4
6492	GRHPR	Glyoxylate reductase/hydroxypyruvate reductase	-0.252589	0.360439	0.779314	false	none	-0.581981	0.0987496	0.239003	false	none	0.200324	0.606286	0.762763	false	none	Q9UBQ7;U3KQ56
3357	GSK3A	Glycogen synthase kinase-3 alpha	-0.495955	0.00840934	0.107521	false	none	-0.636123	0.0246743	0.104984	false	none	-0.338266	0.101874	0.327961	false	none	P49840;A8MT37
3358	GSK3B	Glycogen synthase kinase-3 beta	-0.459635	0.017683	0.167549	false	none	-0.453	0.0152353	0.0779862	false	none	-0.469114	0.208387	0.440515	false	none	P49841;P49841-2
2780	GSPT1	Eukaryotic peptide chain release factor GTP-binding subunit ERF3A	-0.213924	0.379601	0.795565	false	none	-0.634362	0.0367564	0.132363	false	none	0.393375	0.177044	0.408027	false	none	P15170-2;P15170-3;P15170;H3BR35
2371	GSR	Glutathione reductase, mitochondrial	-0.39246	0.30993	0.734161	false	none	-1.13895	0.00490811	0.0440083	true	lower	0.820587	0.0521934	0.24553	false	none	P00390-2;P00390;P00390-3;P00390-4;P00390-5
3306	GSS	Glutathione synthetase	-0.705309	0.180792	0.622829	false	none	-1.46114	0.000758924	0.0128345	true	lower	0.0505228	0.9517	0.974061	false	none	P48637;A0A2R8Y430;A0A2R8Y5T7;P48637-2
2896	GSTM3	Glutathione S-transferase Mu 3	0.0816154	0.737915	0.922842	false	none	0.29879	0.298592	0.463024	false	none	-0.232081	0.479002	0.665917	false	none	P21266;A0A0A0MTN3
3699	GSTO1	Glutathione S-transferase omega-1	0.183145	0.651767	0.910838	false	none	-0.297784	0.632143	0.742782	false	none	0.603957	0.163811	0.389455	false	none	P78417;Q5TA02;P78417-3;P78417-2;Q5TA01
6116	GSTO2	Glutathione S-transferase omega-2	-0.243096	0.499971	0.838095	false	none	0.450729	0.174545	0.340925	false	none	-1.23427	0.0223011	0.178729	false	none	Q9H4Y5;Q9H4Y5-2;Q9H4Y5-3
2593	GSTP1	Glutathione S-transferase P	0.0277734	0.950351	0.987301	false	none	-0.687826	0.168546	0.332119	false	none	1.10117	0.0388351	0.217565	false	none	P09211;A8MX94
266	GSTZ1	Maleylacetoacetate isomerase	-0.499788	0.00788428	0.105334	false	none	-0.445349	0.0427101	0.142652	false	none	-0.593113	0.0318488	0.200471	false	none	G3V5T0;A0A0C4DFM0;G3V4T6;A0A0A0MR33;G3V267;O43708-2
2750	GYS1	Glycogen [starch] synthase, muscle	0.557825	0.156331	0.578553	false	none	0.0575021	0.856935	0.909345	false	none	0.995607	0.124711	0.354318	false	none	P13807-2;P13807
4728	H1FNT	Testis-specific H1 histone	-0.57826	0.265021	0.709587	false	none	0.710557	0.0289241	0.114666	false	none	-2.29668	0.00521216	0.120059	false	none	Q75WM6
2625	H2AFB1	Histone H2A-Bbd type 1	-0.433667	0.357525	0.776671	false	none	0.408634	0.300589	0.464262	false	none	-1.75728	0.0206868	0.176566	false	none	P0C5Y9
2796	H2AFX	Histone H2AX	0.759943	0.0872855	0.441717	false	none	1.59682	0.000289193	0.00694054	true	higher	-0.448874	0.492135	0.677828	false	none	P16104
1723	H3F3B;H3F3A	Histone H3;Histone H3.3	0.418684	0.322703	0.749783	false	none	0.803832	0.0895854	0.224974	false	none	-0.137641	0.821535	0.899456	false	none	K7EK07;P84243;K7EMV3;B4DEB1;K7ES00;K7EP01
322	HADH	Hydroxyacyl-coenzyme A dehydrogenase, mitochondrial	0.207783	0.5545	0.872511	false	none	0.558665	0.209544	0.383494	false	none	-0.230821	0.500753	0.683356	false	none	A0A0D9SFP2;E9PF18;Q16836;Q16836-3;Q16836-2;A0A0A0MSE2;A0A1W2PNM1;A0A1W2PQV5;A0A1W2PQC2;A0A1W2PQ78;A0A1W2PRT2
1501	HADHA	Trifunctional enzyme subunit alpha, mitochondrial;Long-chain enoyl-CoA hydratase;Long chain 3-hydroxyacyl-CoA dehydrogenase	0.0431981	0.908968	0.978606	false	none	0.836384	0.0232293	0.101509	false	none	-1.10251	0.0259418	0.18836	false	none	H0YFD6;P40939;A0A2R8Y4F5;A0A2R8YG21
3504	HADHB	Trifunctional enzyme subunit beta, mitochondrial;3-ketoacyl-CoA thiolase	0.394429	0.33407	0.760467	false	none	1.10686	0.00647304	0.0483404	true	higher	-0.634638	0.242928	0.473945	false	none	P55084;P55084-2;F5GZQ3;B5MD38
4194	HAGH	Hydroxyacylglutathione hydrolase, mitochondrial	0.209331	0.338358	0.76102	false	none	0.291043	0.35918	0.512129	false	none	0.0925997	0.662313	0.803228	false	none	Q16775;H3BPK3;Q16775-2;H3BPQ4;H3BQW8
3689	HBA1	Hemoglobin subunit alpha	-0.896505	0.250117	0.701833	false	none	-1.36186	0.344584	0.499852	false	none	-0.431146	0.46926	0.658209	false	none	P69905;A0A2R8Y7C0
3687	HBB	Hemoglobin subunit beta;LVV-hemorphin-7;Spinorphin	-0.944177	0.132292	0.541194	false	none	-1.1305	0.276563	0.448953	false	none	-0.711274	0.172299	0.40103	false	none	P68871;A0A2R8Y7R2;F8W6P5
4778	HDDC2	HD domain-containing protein 2	-1.4394	0.000103931	0.00694256	true	lower	-1.26073	0.0255435	0.106312	false	none	-1.64041	1.79866e-05	0.00801005	true	lower	Q7Z4H3;Q7Z4H3-2
6	HDLBP	Vigilin	0.347724	0.459753	0.825639	false	none	-0.362849	0.540058	0.669932	false	none	1.13725	0.0514305	0.245512	false	none	A0A024R4E5;Q00341;Q00341-2;H0Y394
6295	HEBP1	Heme-binding protein 1	-0.0627603	0.856287	0.971053	false	none	-0.717009	0.12188	0.270035	false	none	0.591489	0.162973	0.388806	false	none	Q9NRV9;F5GWX2
6841	HEBP2	Heme-binding protein 2	-0.205242	0.510457	0.84304	false	none	-0.546796	0.178144	0.344387	false	none	0.288113	0.424082	0.623294	false	none	Q9Y5Z4;Q9Y5Z4-2
2531	HEXA	Beta-hexosaminidase subunit alpha;Beta-hexosaminidase	1.29711	0.000560161	0.0213821	true	higher	1.63922	1.28006e-05	0.000708324	true	higher	0.802956	0.181976	0.414174	false	none	P06865;H3BP20;H3BS10;H3BU85;H3BTD4
2545	HEXB	Beta-hexosaminidase subunit beta;Beta-hexosaminidase subunit beta chain B;Beta-hexosaminidase subunit beta chain A	0.579125	0.0717827	0.397993	false	none	0.33056	0.35619	0.508407	false	none	0.983043	0.00540673	0.12243	false	none	P07686;Q5URX0
5474	HGD	Homogentisate 1,2-dioxygenase	-0.712247	0.110124	0.48879	false	none	-1.37162	0.0137797	0.0739347	false	none	0.418113	0.398486	0.604975	false	none	Q93099
3084	HIBADH	3-hydroxyisobutyrate dehydrogenase, mitochondrial	0.28086	0.510607	0.84304	false	none	1.24106	0.00799152	0.0550344	false	none	-0.999401	0.0660625	0.271568	false	none	P31937
4902	HID1	Protein HID1	0.269489	0.606687	0.893642	false	none	-0.770316	0.205547	0.377731	false	none	1.43927	0.012452	0.150856	false	none	Q8IV36-2;Q8IV36;Q8IV36-3
3352	HINT1	Histidine triad nucleotide-binding protein 1	-0.658411	0.0421993	0.298297	false	none	-1.02759	0.00939103	0.0603909	false	none	-0.104648	0.813957	0.896493	false	none	P49773
6262	HINT3	Histidine triad nucleotide-binding protein 3	-0.0977668	0.673095	0.913326	false	none	-0.473575	0.0611978	0.184561	false	none	0.278041	0.35275	0.57613	false	none	Q9NQE9
2920	HIST1H1T	Histone H1t	1.29847	0.0565994	0.351706	false	none	2.24398	0.00198492	0.0248272	true	higher	-0.237976	0.809493	0.893787	false	none	P22492
2621	HIST1H2AH;HIST1H2AJ;H2AFJ;HIST1H2AG;HIST1H2AC;HIST2H2AA3;HIST2H2AC;HIST1H2AD;HIST3H2A;HIST1H2AB	Histone H2A type 1-H;Histone H2A type 1-J;Histone H2A.J;Histone H2A type 1;Histone H2A type 1-C;Histone H2A type 2-A;Histone H2A type 2-C;Histone H2A type 1-D;Histone H2A;Histone H2A type 3;Histone H2A type 1-B/E	0.0153463	0.975528	0.994917	false	none	0.659925	0.21386	0.387914	false	none	-1.38124	0.0949505	0.315442	false	none	Q96KK5;Q99878;Q9BTM1;P0C0S8;Q93077;Q6FI13;Q16777;P20671;A0A0U1RR32;A0A0U1RRH7;Q9BTM1-2;H0YFX9;Q7L7L0;P04908
5488	HIST1H2BA	Histone H2B type 1-A	0.334904	0.439336	0.813775	false	none	1.05719	0.0114919	0.0666837	false	none	-0.708405	0.223184	0.459436	false	none	Q96A08
3636	HIST1H4A	Histone H4	0.389361	0.30444	0.730476	false	none	0.851529	0.0370826	0.132466	false	none	-0.278215	0.606328	0.762763	false	none	P62805
4460	HIST2H3PS2	Histone H3	0.603343	0.296788	0.72794	false	none	0.698293	0.242676	0.419967	false	none	0.255193	0.840996	0.904646	false	none	Q5TEC6
2858	HK1	Hexokinase-1	-0.205771	0.53571	0.858163	false	none	0.547051	0.104632	0.246975	false	none	-1.29318	0.00471376	0.118822	false	none	P19367-3;P19367-4;P19367-2;P19367
5276	HM13	Minor histocompatibility antigen H13	-0.0919706	0.719279	0.915716	false	none	-0.0717842	0.846783	0.903237	false	none	-0.112157	0.687958	0.817715	false	none	Q8TCT9-5;Q8TCT9;Q8TCT9-2;A0A075B6F6;Q8TCT9-4
3060	HMOX2	Heme oxygenase 2	0.502649	0.0963305	0.462941	false	none	0.884739	0.000878196	0.0141358	true	higher	-0.325214	0.529883	0.707923	false	none	P30519;I3L159;I3L1F5
3601	HNRNPK	Heterogeneous nuclear ribonucleoprotein K	0.785932	0.00531482	0.0831058	false	none	0.667913	0.10145	0.242899	false	none	0.956404	0.00324811	0.0986243	false	none	P61978-3;P61978;P61978-2;Q5T6W2
6588	HOOK1	Protein Hook homolog 1	0.0194805	0.932517	0.979436	false	none	0.0776701	0.800053	0.871074	false	none	-0.05164	0.873457	0.926142	false	none	Q9UJC3;Q9UJC3-2
2383	HP	Haptoglobin;Haptoglobin alpha chain;Haptoglobin beta chain	-4.43945	0.00223042	0.0468725	true	lower	-5.62884	0.00396508	0.0383865	true	lower	-2.80404	0.156513	0.388623	false	none	P00738;J3QR68;H0Y300;A0A0C4DGL8;P00738-2;J3QLC9;A0A087WU08
2378	HPRT1	Hypoxanthine-guanine phosphoribosyltransferase	-0.299252	0.153922	0.572812	false	none	-0.0546033	0.839568	0.898049	false	none	-0.605063	0.00136074	0.0912642	false	none	P00492
2442	HPX	Hemopexin	-3.80594	0.000322545	0.01596	true	lower	-4.80631	0.000206076	0.00550634	true	lower	-2.09103	0.205378	0.436918	false	none	P02790;Q9BS19
5788	HSD17B10	3-hydroxyacyl-CoA dehydrogenase type-2	-0.0987134	0.791328	0.944785	false	none	0.459417	0.270448	0.443202	false	none	-0.904902	0.0549651	0.249185	false	none	Q99714;Q99714-2;Q5H928
3415	HSD17B4	Peroxisomal multifunctional enzyme type 2;(3R)-hydroxyacyl-CoA dehydrogenase;Enoyl-CoA hydratase 2	-0.0280666	0.930261	0.978606	false	none	-0.55583	0.158805	0.317135	false	none	0.675618	0.0560138	0.250282	false	none	P51659;A0A2R8YD50;E7EWE5;P51659-3;P51659-2;E7ER27;G5E9S2;E7ET17;A0A2R8Y7L2
2553	HSP90AA1	Heat shock protein HSP 90-alpha	-0.172245	0.30931	0.733994	false	none	-0.271447	0.284552	0.456925	false	none	-0.0289534	0.858843	0.915734	false	none	P07900;P07900-2
2568	HSP90AB1	Heat shock protein HSP 90-beta	-0.0620765	0.769656	0.935711	false	none	-0.306518	0.24843	0.424972	false	none	0.291006	0.333148	0.561911	false	none	P08238
2765	HSP90B1	Endoplasmin	0.251099	0.0717936	0.397993	false	none	0.271948	0.0947918	0.234299	false	none	0.220985	0.281343	0.511394	false	none	P14625
3308	HSPA13	Heat shock 70 kDa protein 13	2.51587	8.1869e-05	0.00643394	true	higher	2.75458	0.000326254	0.00703026	true	higher	2.18764	0.0287724	0.192199	false	none	P48723
330	HSPA1B;HSPA1A	Heat shock 70 kDa protein 1B;Heat shock 70 kDa protein 1A	-0.12128	0.479003	0.829491	false	none	-0.151312	0.363706	0.518029	false	none	-0.077899	0.805311	0.893478	false	none	A0A0G2JIW1;P0DMV9;P0DMV8;P0DMV8-2;V9GZ37
3115	HSPA1L	Heat shock 70 kDa protein 1-like	-0.426008	0.300181	0.72794	false	none	0.463125	0.163888	0.325825	false	none	-1.71031	0.0100934	0.143456	false	none	P34931
3481	HSPA2	Heat shock-related 70 kDa protein 2	0.081178	0.65931	0.911616	false	none	0.469114	0.00777072	0.0537911	false	none	-0.479175	0.0708876	0.276615	false	none	P54652
3116	HSPA4	Heat shock 70 kDa protein 4	-0.808233	0.000740547	0.0253685	true	lower	-0.849911	7.6257e-05	0.00268104	true	lower	-0.74803	0.126284	0.35519	false	none	P34932;A0A087WYC1;A0A087WTS8
2330	HSPA4L	Heat shock 70 kDa protein 4L	-0.571634	0.0724204	0.399808	false	none	-0.342286	0.320569	0.480949	false	none	-0.902913	0.0844912	0.309261	false	none	O95757;E9PDE8;D6RJ96
2674	HSPA5	78 kDa glucose-regulated protein	0.226857	0.353237	0.771118	false	none	0.619038	0.0292178	0.115006	false	none	-0.339626	0.250214	0.482376	false	none	P11021
2677	HSPA8	Heat shock cognate 71 kDa protein	-0.181089	0.401024	0.799654	false	none	-0.391911	0.0907799	0.227546	false	none	0.123432	0.74589	0.860543	false	none	P11142;E9PKE3;E9PNE6;P11142-2;A8K7Q2
3176	HSPA9	Stress-70 protein, mitochondrial	0.448228	0.153047	0.572236	false	none	1.00154	0.00287073	0.0319608	true	higher	-0.351002	0.340202	0.566964	false	none	P38646
2481	HSPB1	Heat shock protein beta-1	0.0566818	0.853015	0.970722	false	none	-0.245757	0.522352	0.655269	false	none	0.493538	0.188365	0.420138	false	none	P04792
2672	HSPD1	60 kDa heat shock protein, mitochondrial	0.362266	0.316949	0.742885	false	none	1.0171	0.00393328	0.0383633	true	higher	-0.583601	0.233469	0.465245	false	none	P10809
3592	HSPE1	10 kDa heat shock protein, mitochondrial	0.818617	0.0804742	0.414048	false	none	1.69985	9.93445e-05	0.00331811	true	higher	-0.454276	0.467501	0.658209	false	none	P61604;B8ZZL8
5419	HSPH1	Heat shock protein 105 kDa	-0.0564075	0.783936	0.94016	false	none	-0.332391	0.168128	0.331785	false	none	0.357567	0.181929	0.414174	false	none	Q92598-2;Q92598;Q92598-3
4797	HUWE1	E3 ubiquitin-protein ligase HUWE1	-0.613097	0.0491685	0.323592	false	none	-0.90269	0.0105839	0.0635531	false	none	-0.142509	0.795086	0.888899	false	none	Q7Z6Z7-3;Q7Z6Z7;Q7Z6Z7-2
5539	HVCN1	Voltage-gated hydrogen channel 1	-0.493165	0.11853	0.509185	false	none	-0.224775	0.505264	0.639842	false	none	-0.89575	0.0713662	0.277167	false	none	Q96D96-4;Q96D96;Q96D96-2;Q96D96-3
4267	HYDIN	Hydrocephalus-inducing protein homolog	0.223645	0.641273	0.906705	false	none	0.520046	0.329316	0.488032	false	none	-0.487718	0.527326	0.707565	false	none	Q4G0P3
6801	HYOU1	Hypoxia up-regulated protein 1	0.147705	0.581182	0.881446	false	none	0.452219	0.152648	0.310352	false	none	-0.292148	0.430413	0.625842	false	none	Q9Y4L1;A0A087X054;E9PJ21;A0A087WWI4;K7EQK2;Q9Y4L1-2
3208	IARS	Isoleucine--tRNA ligase, cytoplasmic	-0.0492617	0.867224	0.975995	false	none	-0.414267	0.269193	0.443173	false	none	0.477968	0.200337	0.430868	false	none	P41252;A0A0A0MSX9;J3KR24
6314	IARS2	Isoleucine--tRNA ligase, mitochondrial	-0.0607989	0.888905	0.975995	false	none	0.738618	0.130636	0.280594	false	none	-1.21551	0.00884756	0.136136	false	none	Q9NSE4
2767	IDE	Insulin-degrading enzyme	-0.11561	0.69418	0.91524	false	none	-0.621866	0.0670164	0.194217	false	none	0.51721	0.217097	0.452036	false	none	P14735;P14735-2
2213	IDH1	Isocitrate dehydrogenase [NADP] cytoplasmic	-0.62859	0.0733557	0.403305	false	none	-1.41551	0.000305662	0.00694054	true	lower	0.65015	0.0624474	0.264018	false	none	O75874
3311	IDH2	Isocitrate dehydrogenase [NADP], mitochondrial	-0.0248074	0.911847	0.978606	false	none	-0.41283	0.0992692	0.239826	false	none	0.411718	0.139316	0.37077	false	none	P48735;P48735-2
3369	IDH3A	Isocitrate dehydrogenase [NAD] subunit alpha, mitochondrial	-0.00787832	0.98259	0.994917	false	none	0.582703	0.12963	0.280594	false	none	-0.860941	0.137592	0.369122	false	none	P50213;H0YL72;P50213-2;H0YMU3
122	IDH3B	Isocitrate dehydrogenase [NAD] subunit, mitochondrial;Isocitrate dehydrogenase [NAD] subunit beta, mitochondrial	-0.0169705	0.963967	0.993719	false	none	0.624536	0.0753633	0.205062	false	none	-1.02505	0.0422055	0.227182	false	none	A0A087WZN1;O43837;A0A087X2E5;O43837-2
2841	IGFBP2	Insulin-like growth factor-binding protein 2	0.63594	0.171461	0.610858	false	none	1.0708	0.0354279	0.129676	false	none	0.0380024	0.960899	0.977731	false	none	P18065;C9JMY1
491	IGHA1	Ig alpha-1 chain C region	-0.00922341	0.981654	0.994917	false	none	0.240212	0.534438	0.667166	false	none	-0.383376	0.581782	0.748079	false	none	A0A286YEY1;P01876
202	IGHG1	Ig gamma-1 chain C region	-0.182034	0.676856	0.915084	false	none	-0.138909	0.827517	0.888716	false	none	-0.246721	0.621679	0.776828	false	none	P01857;A0A0A0MS08;A0A0A0MS07
492	IGHG2	Ig gamma-2 chain C region	0.123908	0.647991	0.909365	false	none	0.407506	0.243683	0.420953	false	none	-0.15969	0.628231	0.781487	false	none	A0A286YEY4;P01859
2413	IGKC	Ig kappa chain C region	-0.678385	0.0830946	0.425343	false	none	-0.477463	0.299291	0.463024	false	none	-0.968605	0.147575	0.377943	false	none	P01834
2277	IKBKAP	Elongator complex protein 1	0.116576	0.73937	0.922842	false	none	-0.362487	0.568354	0.692678	false	none	0.515795	0.147671	0.377943	false	none	O95163;F5H2T0
5731	IL4I1	L-amino-acid oxidase	-0.219708	0.722624	0.915716	false	none	0.735813	0.375807	0.526839	false	none	-1.49374	0.0403479	0.222484	false	none	Q96RQ9;Q96RQ9-2
4202	IMMT	MICOS complex subunit MIC60	-0.143366	0.778592	0.938642	false	none	0.860918	0.0403471	0.13716	false	none	-1.594	0.0590515	0.258868	false	none	Q16891-2;Q16891;B9A067;Q16891-4;Q16891-3;C9J406;H7C463
3026	IMPA1	Inositol monophosphatase 1	-1.45606	5.03486e-06	0.00134531	true	lower	-1.3947	0.000538969	0.00973058	true	lower	-1.54043	0.00226404	0.0986243	false	none	P29218;P29218-3;H0YBL1;E5RG13;E5RIP7;P29218-2;E5RG94;E5RHE9;E5RI82;E5RGY4;E5RIF4
2713	IMPDH2	Inosine-5-monophosphate dehydrogenase 2	-0.315832	0.378665	0.795565	false	none	-0.89105	0.0519219	0.162874	false	none	0.40319	0.401871	0.605988	false	none	P12268;H0Y4R1
5315	IPO4	Importin-4	-0.364246	0.337163	0.760484	false	none	0.230349	0.485311	0.622839	false	none	-1.22311	0.0856726	0.311029	false	none	Q8TEX9;Q8TEX9-2;H0YN14
1838	IPO5	Importin-5	-0.332474	0.233478	0.694121	false	none	-0.184214	0.642689	0.751867	false	none	-0.546627	0.0775455	0.293487	false	none	O00410;O00410-3;H0Y8C6;O00410-2
2298	IPO7	Importin-7	0.0135721	0.954708	0.990166	false	none	-0.261	0.331905	0.489649	false	none	0.379669	0.250719	0.482651	false	none	O95373
5699	IPO9	Importin-9	0.213959	0.426295	0.813105	false	none	0.0864462	0.809315	0.874487	false	none	0.405227	0.257876	0.489379	false	none	Q96P70
3271	IQGAP1	Ras GTPase-activating-like protein IQGAP1	-0.702234	0.0940335	0.456832	false	none	-1.00401	0.0114227	0.0666837	false	none	-0.266336	0.73056	0.846512	false	none	P46940;A0A0J9YXZ5;H0YLE8
3964	IQGAP2	Ras GTPase-activating-like protein IQGAP2	-0.527709	0.0305633	0.248131	false	none	-0.469161	0.0847064	0.221031	false	none	-0.612278	0.0707327	0.276615	false	none	Q13576;F5H7S7;E7EWC2;Q13576-3;Q13576-2
4583	IRGC	Interferon-inducible GTPase 5	-0.583028	0.290876	0.72794	false	none	0.347701	0.603435	0.721099	false	none	-1.824	0.01081	0.144189	false	none	Q6NXR0;M0R0T1
3471	IST1	IST1 homolog	0.286843	0.164576	0.594254	false	none	0.191165	0.504037	0.6395	false	none	0.370561	0.15853	0.388623	false	none	P53990-2;P53990;P53990-4;H3BMU1;H3BUI0;P53990-3;P53990-5;H3BQF7;J3KR23;F5GXM3
232	IVD	Isovaleryl-CoA dehydrogenase, mitochondrial	0.0130553	0.959625	0.993074	false	none	0.149536	0.544666	0.672527	false	none	-0.220912	0.631649	0.783665	false	none	A0A0A0MT83;P26440;P26440-2;H0YLC3;H7C4G6
4210	IZUMO4	Izumo sperm-egg fusion protein 4	1.36309	0.0387345	0.278222	false	none	2.21995	0.00560674	0.0458857	true	higher	0.139005	0.883916	0.931389	false	none	Q1ZYL8;A0A0A0MS61;Q1ZYL8-4;A0A087X1M1;Q1ZYL8-3
4090	KARS	Lysine--tRNA ligase	-0.01857	0.93574	0.981278	false	none	0.200762	0.434107	0.582881	false	none	-0.335383	0.287742	0.515751	false	none	Q15046;Q15046-2
4663	KIAA1324	UPF0577 protein KIAA1324	-0.0608811	0.86365	0.975966	false	none	-0.466116	0.261588	0.437398	false	none	0.209276	0.665042	0.804069	false	none	Q6UXG2;Q6UXG2-2;Q6UXG2-4;E9PB18;Q6UXG2-3
576	KIAA1598	Shootin-1	0.00435643	0.992443	0.997345	false	none	-0.660745	0.229654	0.404867	false	none	0.891158	0.157916	0.388623	false	none	A0MZ66;A0MZ66-3;A0MZ66-4;A0MZ66-6;A0MZ66-5;A0MZ66-8;A0MZ66-2
6024	KIAA1683	Uncharacterized protein KIAA1683	-0.393181	0.484039	0.832311	false	none	0.767924	0.106787	0.24888	false	none	-2.07033	0.0223092	0.178729	false	none	Q9H0B3-4
6269	KIF13B	Kinesin-like protein KIF13B	0.0243541	0.954931	0.990166	false	none	-0.538341	0.350625	0.504779	false	none	0.587049	0.3402	0.566964	false	none	Q9NQT8
3104	KIF5B	Kinesin-1 heavy chain	-0.299282	0.294516	0.72794	false	none	-0.800601	0.0376273	0.133697	false	none	0.424845	0.133286	0.36267	false	none	P33176
2075	KIF5C	Kinesin heavy chain isoform 5C	0.164116	0.714288	0.915716	false	none	-0.417782	0.463951	0.604966	false	none	0.673276	0.202072	0.432642	false	none	O60282;A0A0G2JMZ6;O60282-2
6025	KLC2	Kinesin light chain 2	0.179737	0.580338	0.881446	false	none	-0.128528	0.720369	0.815605	false	none	0.488001	0.305022	0.528908	false	none	Q9H0B6;Q9H0B6-2;A8MZ87
6315	KLC4	Kinesin light chain 4	0.0209208	0.943718	0.984237	false	none	-0.479138	0.156942	0.314827	false	none	0.520979	0.156304	0.388623	false	none	Q9NSK0;Q9NSK0-3;Q9NSK0-5
4561	KLHL10	Kelch-like protein 10	-0.597833	0.184531	0.624757	false	none	0.416769	0.22771	0.404108	false	none	-2.06337	0.00915865	0.136136	false	none	Q6JEL2
2537	KLK3	Prostate-specific antigen	-0.123638	0.752583	0.926682	false	none	-0.492582	0.231636	0.405591	false	none	0.409281	0.494943	0.679286	false	none	P07288;M0R1F0;Q8NCW4;P07288-3;P07288-5;P07288-2;M0R1Z7;M0QZF9;M0R294
3436	KPNA1	Importin subunit alpha-5;Importin subunit alpha-5, N-terminally processed	-0.105142	0.693985	0.91524	false	none	-0.295523	0.289797	0.45776	false	none	0.24389	0.650874	0.792852	false	none	P52294;C9JYI4
3435	KPNA2	Importin subunit alpha-1	0.314845	0.405052	0.804085	false	none	0.873292	0.0265778	0.108256	false	none	-0.4918	0.372778	0.586106	false	none	P52292
1853	KPNA3	Importin subunit alpha-4	0.0365124	0.870153	0.975995	false	none	0.279841	0.334893	0.491654	false	none	-0.237232	0.345376	0.570274	false	none	O00505
1866	KPNA4	Importin subunit alpha-3	-0.0946785	0.645306	0.907503	false	none	0.130125	0.581966	0.700456	false	none	-0.375682	0.211709	0.444023	false	none	O00629
2104	KPNA6	Importin subunit alpha-7	-0.525338	0.0645241	0.378089	false	none	-0.70141	0.0618648	0.186152	false	none	-0.305247	0.468865	0.658209	false	none	O60684;Q5TFJ7
4074	KPNB1	Importin subunit beta-1	0.18149	0.208882	0.665719	false	none	0.0409629	0.798544	0.870902	false	none	0.384474	0.0201794	0.175063	false	none	Q14974;Q14974-2;J3KTM9
2511	KRT18	Keratin, type I cytoskeletal 18	0.881044	0.0112431	0.128383	false	none	0.45567	0.138625	0.28803	false	none	1.25915	0.0240252	0.179367	false	none	P05783;F8VZY9
4300	LACTB2	Beta-lactamase-like protein 2	0.0123061	0.961294	0.993682	false	none	0.441296	0.133984	0.28368	false	none	-0.470307	0.209707	0.442516	false	none	Q53H82
1961	LAMA5	Laminin subunit alpha-5	1.80896	8.28506e-06	0.00158126	true	higher	2.23577	7.36136e-08	1.40497e-05	true	higher	1.19245	0.034828	0.208656	false	none	O15230
3510	LAMB2	Laminin subunit beta-2	2.09461	1.39947e-05	0.0020068	true	higher	2.72016	1.40294e-09	9.37162e-07	true	higher	1.19104	0.106684	0.334577	false	none	P55268
2675	LAMC1	Laminin subunit gamma-1	1.66282	0.000309585	0.0159079	true	higher	2.23163	2.2663e-06	0.000302778	true	higher	0.841204	0.148278	0.378053	false	none	P11047
2689	LAMP1	Lysosome-associated membrane glycoprotein 1	-0.357767	0.231618	0.693816	false	none	-0.827091	0.00935497	0.0603909	false	none	0.346218	0.407591	0.609236	false	none	P11279;P11279-2
2055	LANCL1	LanC-like protein 1	-0.0123129	0.955332	0.990166	false	none	-0.185745	0.476083	0.614538	false	none	0.235447	0.402079	0.605988	false	none	O43813;E9PHS0
6310	LANCL2	LanC-like protein 2	-0.250238	0.221954	0.679781	false	none	-0.189762	0.428157	0.577212	false	none	-0.325832	0.33353	0.561911	false	none	Q9NS86
3023	LAP3	Cytosol aminopeptidase	0.285777	0.297064	0.72794	false	none	0.774374	0.0262639	0.107633	false	none	-0.419973	0.132333	0.360811	false	none	P28838;P28838-2
6465	LARS	Leucine--tRNA ligase, cytoplasmic	0.0359728	0.877597	0.975995	false	none	-0.102649	0.710646	0.807333	false	none	0.236205	0.534024	0.711322	false	none	Q9P2J5;Q9P2J5-2;Q9P2J5-3
2747	LCP1	Plastin-2	-1.51716	0.000680088	0.0239105	true	lower	-1.87323	7.47514e-06	0.000536467	true	lower	-1.00284	0.18837	0.420138	false	none	P13796
2366	LDHA	L-lactate dehydrogenase A chain	-0.145351	0.41602	0.810182	false	none	0.0693135	0.760278	0.845738	false	none	-0.455422	0.0444599	0.233821	false	none	P00338;P00338-4;P00338-5;P00338-2
5969	LDHAL6B	L-lactate dehydrogenase A-like 6B	0.0870616	0.878544	0.975995	false	none	0.516393	0.500001	0.636192	false	none	-0.533084	0.363631	0.58174	false	none	Q9BYZ2
2534	LDHB	L-lactate dehydrogenase B chain;L-lactate dehydrogenase	0.041132	0.903988	0.978606	false	none	-0.648675	0.0626738	0.1868	false	none	1.16207	0.0253008	0.18471	false	none	P07195;A8MW50;C9J7H8;F5H793
2552	LDHC	L-lactate dehydrogenase C chain;L-lactate dehydrogenase	-0.410546	0.0976379	0.467104	false	none	-0.161	0.568763	0.692678	false	none	-0.771002	0.0564556	0.251416	false	none	P07864;F5H245;G3XAP5;F5H155
4442	LELP1	Late cornified envelope-like proline-rich protein 1	-1.12699	0.0485502	0.321104	false	none	-0.707052	0.281886	0.454252	false	none	-2.28181	0.00709808	0.129905	false	none	Q5T871
2284	LETM1	LETM1 and EF-hand domain-containing protein 1, mitochondrial	-0.13693	0.746841	0.924727	false	none	0.553918	0.210458	0.384548	false	none	-1.40349	0.00806635	0.133045	false	none	O95202
2596	LGALS1	Galectin-1	-0.0394639	0.892714	0.975995	false	none	-0.191968	0.488371	0.625305	false	none	0.156612	0.756915	0.867242	false	none	P09382
3833	LGALS3BP	Galectin-3-binding protein	0.0267241	0.939127	0.981948	false	none	-0.115607	0.772392	0.852124	false	none	0.232313	0.58315	0.748079	false	none	Q08380
499	LIPI	Lipase member I	-0.303694	0.461659	0.825639	false	none	-0.0165435	0.974017	0.980623	false	none	-0.754932	0.161279	0.388623	false	none	A0A2Q2TCK2;Q6XZB0-3;Q6XZB0;Q6XZB0-2;Q6XZB0-4;A0A087WZG8;Q6XZB0-5;Q6XZB0-8;Q6XZB0-7;Q6XZB0-6
3323	LMAN1	Protein ERGIC-53	0.362928	0.133415	0.541194	false	none	0.187849	0.574541	0.694649	false	none	0.625547	0.00143454	0.0912642	false	none	P49257
3880	LMAN2	Vesicular integral-membrane protein VIP36	-0.0854783	0.660315	0.911616	false	none	0.0604542	0.791014	0.865516	false	none	-0.29627	0.230362	0.46383	false	none	Q12907;D6RBV2;D6RIU4;D6RDX1
460	LOC122455342	Extensin-like	0.193223	0.68175	0.91524	false	none	0.820269	0.0976829	0.237285	false	none	-1.4371	0.0605833	0.262499	false	none	A0A1W2PNU3
1729	LONP1	Lon protease homolog, mitochondrial	-0.367193	0.394129	0.796943	false	none	0.103512	0.825519	0.887969	false	none	-1.23015	0.0645848	0.268044	false	none	K7EKE6;K7EJE8;P36776-2;P36776;P36776-3
2530	LPL	Lipoprotein lipase	2.47017	2.71136e-06	0.00134531	true	higher	3.04638	4.98559e-08	1.11174e-05	true	higher	1.63786	0.0509298	0.245512	false	none	P06858
5472	LPP	Lipoma-preferred partner	-0.153377	0.513945	0.845435	false	none	-0.168745	0.571384	0.693756	false	none	-0.13118	0.715277	0.835034	false	none	Q93052;A0A087WZF1;C9JUT4
3391	LRBA	Lipopolysaccharide-responsive and beige-like anchor protein	0.0576963	0.90655	0.978606	false	none	-0.511429	0.215597	0.38924	false	none	0.697962	0.420326	0.620503	false	none	P50851-2;E9PEM5
670	LRRC37A2;LRRC37A	Leucine-rich repeat-containing protein 37A2	0.371443	0.485307	0.832311	false	none	1.22943	0.0590353	0.179661	false	none	-0.867865	0.254001	0.485472	false	none	A6NM11;A8MUI5
1322	LRRC37B	Leucine-rich repeat-containing protein 37B	0.792891	0.14434	0.555944	false	none	1.81766	0.000277542	0.00694054	true	higher	-0.687325	0.426865	0.623966	false	none	F5H5K1;J3QSU1;Q96QE4;J3KTP0;Q96QE4-2;J3QLI7
5016	LRRC47	Leucine-rich repeat-containing protein 47	-0.207224	0.592512	0.88441	false	none	-0.918656	0.0387756	0.135072	false	none	0.682066	0.211265	0.444023	false	none	Q8N1G4
1569	LRRC57	Leucine-rich repeat-containing protein 57	-0.658865	0.0659893	0.384986	false	none	-1.21751	0.00909077	0.0603909	false	none	-0.18003	0.665814	0.804203	false	none	H3BSW0;Q8N9N7
5990	LRRCC1	Leucine-rich repeat and coiled-coil domain-containing protein 1	-0.242093	0.702462	0.915716	false	none	0.675936	0.313624	0.475428	false	none	-1.73389	0.050179	0.245024	false	none	Q9C099-2;Q9C099
3298	LSS	Lanosterol synthase	-0.231625	0.439303	0.813775	false	none	-0.373599	0.265344	0.439954	false	none	-0.0719048	0.892039	0.936185	false	none	P48449;P48449-3;P48449-2;A0A0G2JQD0
2617	LTA4H	Leukotriene A-4 hydrolase	-0.628237	0.0544851	0.344986	false	none	-1.22168	0.00318903	0.0340843	true	lower	0.336102	0.395043	0.603667	false	none	P09960;P09960-4;P09960-2;P09960-3
2441	LTF	Lactotransferrin;Lactoferricin-H;Kaliocin-1;Lactoferroxin-A;Lactoferroxin-B;Lactoferroxin-C	0.812518	0.0138588	0.144651	false	none	1.02234	0.00292799	0.0323095	true	higher	0.509444	0.381761	0.590316	false	none	P02788;E7EQB2;E7ER44;P02788-2
157	LYPLA1	Acyl-protein thioesterase 1	-0.113458	0.550922	0.87046	false	none	-0.0445882	0.850025	0.904167	false	none	-0.221681	0.395711	0.603667	false	none	A0A087X1K9;O75608-2;O75608;E5RGR0;B4DP64
4497	LYPLAL1	Lysophospholipase-like protein 1	0.0527213	0.822915	0.961393	false	none	0.0328482	0.91714	0.946966	false	none	0.0750785	0.823546	0.899456	false	none	Q5VWZ2;Q5VWZ2-2
6255	LZTFL1	Leucine zipper transcription factor-like protein 1	-0.263277	0.256508	0.701833	false	none	-0.180254	0.544264	0.672527	false	none	-0.383199	0.284079	0.513854	false	none	Q9NQ48;Q9NQ48-2;H7C488;Q9NQ48-3
5477	MAL2	Protein MAL2	-0.179934	0.516064	0.847004	false	none	-0.398308	0.324557	0.483937	false	none	0.147626	0.511441	0.693691	false	none	Q969L2
4767	MAMDC2	MAM domain-containing protein 2	1.83816	4.81962e-05	0.00459929	true	higher	1.94043	1.80518e-05	0.000861329	true	higher	1.66285	0.0484941	0.244422	false	none	Q7Z304;A0A0G2JQ91
6323	MAN2C1	Alpha-mannosidase 2C1	-0.440665	0.119542	0.510641	false	none	0.0704879	0.767482	0.851589	false	none	-1.27129	0.0108638	0.144189	false	none	Q9NTJ4-2;Q9NTJ4;Q9NTJ4-4;Q9NTJ4-3
1847	MANBA	Beta-mannosidase	1.24813	0.00498077	0.0801723	false	none	1.17789	0.0150829	0.0777996	false	none	1.34958	0.0691229	0.275986	false	none	O00462;A0A2R8Y524;E9PFW2;A0A2R8Y4U7;A0A2R8YCE9
3152	MAP2K2	Dual specificity mitogen-activated protein kinase kinase 2	0.09238	0.774523	0.937932	false	none	-0.194408	0.614544	0.731522	false	none	0.411033	0.365383	0.582329	false	none	P36507;G5E9C7
3021	MAPK1	Mitogen-activated protein kinase 1	0.0379346	0.925007	0.978606	false	none	-0.362862	0.433455	0.582592	false	none	0.527798	0.372909	0.586106	false	none	P28482;P28482-2
3037	MARCKS	Myristoylated alanine-rich C-kinase substrate	0.113024	0.749994	0.9252	false	none	0.0183063	0.962452	0.974118	false	none	0.176169	0.726785	0.844228	false	none	P29966
3523	MARS	Methionine--tRNA ligase, cytoplasmic	-0.112599	0.585666	0.881446	false	none	-0.163941	0.550579	0.677949	false	none	-0.0441426	0.876012	0.927599	false	none	P56192;P56192-2
3076	MAT2A	S-adenosylmethionine synthase isoform type-2	-0.237307	0.489057	0.833258	false	none	-0.931655	0.0240041	0.103158	false	none	0.630628	0.0923137	0.315116	false	none	P31153;P31153-2
6416	MAT2B	Methionine adenosyltransferase 2 subunit beta	0.0369101	0.907751	0.978606	false	none	-0.517443	0.0388232	0.135072	false	none	0.591264	0.267934	0.501563	false	none	Q9NZL9;Q9NZL9-2;Q9NZL9-4;Q9NZL9-3;H7C0X7
1832	MATN2	Matrilin-2	2.0146	0.000880526	0.0285996	true	higher	2.67691	1.4813e-05	0.000761162	true	higher	0.938335	0.291723	0.517586	false	none	O00339;O00339-3;O00339-4
3195	MDH1	Malate dehydrogenase, cytoplasmic	-0.45298	0.0978962	0.467104	false	none	-0.912968	0.000189033	0.00526143	true	lower	0.211445	0.609534	0.765354	false	none	P40925;P40925-3;B9A041;P40925-2;B8ZZ51
3196	MDH2	Malate dehydrogenase, mitochondrial;Malate dehydrogenase	0.203868	0.613308	0.896477	false	none	1.07855	0.00866441	0.0581691	false	none	-1.05956	0.0213917	0.178081	false	none	P40926;P40926-2;G3XAL0
1232	MDK	Midkine	0.51205	0.35699	0.776671	false	none	1.27658	0.0237256	0.102798	false	none	-0.634739	0.503404	0.684876	false	none	E9PPJ5;E9PLM6;P21741
470	ME2	NAD-dependent malic enzyme, mitochondrial	-0.276256	0.588594	0.881446	false	none	0.297306	0.623951	0.736934	false	none	-1.42338	0.00504163	0.120059	false	none	P23368;A0A1W2PPH1;A0A1W2PQH3;A0A1W2PQY8;A0A1W2PQT3;A0A1W2PR68;A0A1W2PQF8;P23368-2;A0A1W2PQ37
5888	MENT	Protein MENT	-0.005102	0.994279	0.997345	false	none	1.48232	0.0182296	0.086988	false	none	-2.15359	0.0691991	0.275986	false	none	Q9BUN1
3835	MFGE8	Lactadherin;Lactadherin short form;Medin	-0.373543	0.288354	0.725501	false	none	-0.37402	0.327349	0.486372	false	none	-0.372769	0.495737	0.679286	false	none	Q08431;F5GZN3;Q08431-2;Q08431-3
1117	MGAM	Maltase-glucoamylase, intestinal;Maltase;Glucoamylase	-1.20505	0.0348741	0.261794	false	none	-1.7576	0.00487289	0.0439877	true	lower	-0.307147	0.695829	0.822679	false	none	E7ER45;O43451;A0A0J9YVZ3;A0A0J9YX77
5300	MICAL1	Protein-methionine sulfoxide oxidase MICAL1	0.0866641	0.702296	0.915716	false	none	0.24916	0.445964	0.593198	false	none	-0.0990457	0.701645	0.825901	false	none	Q8TDZ2;Q8TDZ2-4;Q8TDZ2-2
4010	MLEC	Malectin	0.389807	0.0573155	0.352873	false	none	0.588558	0.0118503	0.0676582	false	none	0.0916809	0.748575	0.862105	false	none	Q14165;F5H1S8
3541	MLF1	Myeloid leukemia factor 1	-0.303022	0.582987	0.881446	false	none	1.07499	0.00401681	0.0386076	true	higher	-2.14037	0.0251361	0.184515	false	none	P58340;P58340-5;P58340-4;P58340-3;P58340-2;C9J3M3;C9K0D3
5896	MLPH	Melanophilin	-0.381624	0.494728	0.833563	false	none	-1.63625	0.0121994	0.0684805	false	none	1.34349	0.0208813	0.176566	false	none	Q9BV36-2
2576	MME	Neprilysin	-0.666619	0.185438	0.62562	false	none	-1.41972	0.010608	0.0635531	false	none	0.421195	0.537338	0.713603	false	none	P08473
2572	MMP2	72 kDa type IV collagenase;PEX	1.8358	0.0033189	0.0607405	false	none	2.46151	0.00113573	0.0172425	true	higher	0.932011	0.3317	0.560951	false	none	P08253;P08253-3;P08253-2
3977	MOGS	Mannosyl-oligosaccharide glucosidase	-0.029661	0.908536	0.978606	false	none	0.381963	0.132464	0.281803	false	none	-0.532757	0.164235	0.38973	false	none	Q13724-2;Q13724;C9J8D4
497	MON2	Protein MON2 homolog	-0.436989	0.348079	0.767241	false	none	-1.44252	0.00083027	0.0135273	true	lower	0.819927	0.22738	0.46211	false	none	A0A286YFF8;Q7Z3U7-5;Q7Z3U7;Q7Z3U7-6;Q7Z3U7-2;F8VZV1
3117	MPI	Mannose-6-phosphate isomerase	-0.738294	0.0163736	0.158515	false	none	-1.33127	0.00181474	0.0237695	true	lower	-0.145314	0.66826	0.805772	false	none	P34949;H3BPB8;F5GX71;H3BP57;P34949-2;H3BUZ9;H3BMZ9;H3BPP3;H3BT48
2500	MPO	Myeloperoxidase;Myeloperoxidase;89 kDa myeloperoxidase;84 kDa myeloperoxidase;Myeloperoxidase light chain;Myeloperoxidase heavy chain	0.0140477	0.988766	0.997345	false	none	0.31886	0.77599	0.853972	false	none	-0.464944	0.784496	0.880921	false	none	P05164-2;P05164;P05164-3
5034	MPP5	MAGUK p55 subfamily member 5	-0.180779	0.722038	0.915716	false	none	-0.417313	0.460667	0.602529	false	none	-0.011827	0.987754	0.991832	false	none	Q8N3R9;Q8N3R9-2
2972	MPST	3-mercaptopyruvate sulfurtransferase	0.0341195	0.873107	0.975995	false	none	-0.0274331	0.9108	0.94401	false	none	0.123029	0.687849	0.817715	false	none	P25325-2
4798	MROH2B	Maestro heat-like repeat-containing protein family member 2B	-1.01882	0.0098044	0.117691	false	none	-0.480918	0.274458	0.44826	false	none	-1.86411	0.00520954	0.120059	false	none	Q7Z745;Q7Z745-2;F5GZ06
4534	MROH7;MROH7-TTC4	Maestro heat-like repeat-containing protein family member 7	-0.617748	0.220236	0.679781	false	none	0.266309	0.627385	0.73784	false	none	-1.94383	0.00910214	0.136136	false	none	Q68CQ1-9;Q68CQ1;A0A0A0MT08;Q68CQ1-1;F8W8P2;Q68CQ1-2;F8WE25;Q68CQ1-8;F8WC02
2562	MSMB	Beta-microseminoprotein	-0.584961	0.182885	0.623302	false	none	-0.537183	0.253449	0.430256	false	none	-0.690074	0.411084	0.612402	false	none	P08118
6863	MTCH2	Mitochondrial carrier homolog 2	0.0848957	0.812606	0.958511	false	none	0.381909	0.416902	0.569996	false	none	-0.344123	0.353685	0.576951	false	none	Q9Y6C9
2373	MT-CO2	Cytochrome c oxidase subunit 2	-0.0241958	0.940065	0.981948	false	none	0.405093	0.226692	0.403355	false	none	-0.64428	0.144527	0.377863	false	none	P00403
2697	MTHFD1	C-1-tetrahydrofolate synthase, cytoplasmic;Methylenetetrahydrofolate dehydrogenase;Methenyltetrahydrofolate cyclohydrolase;Formyltetrahydrofolate synthetase;C-1-tetrahydrofolate synthase, cytoplasmic, N-terminally processed	-0.23407	0.514475	0.845435	false	none	-0.816901	0.0676153	0.195106	false	none	0.71303	0.074997	0.285459	false	none	P11586;F5H2F4
3542	MTPN	Myotrophin	-0.27006	0.284209	0.724465	false	none	-0.596474	0.0410483	0.138837	false	none	0.0971565	0.787789	0.882605	false	none	P58546;C9JL85
343	MUC6	Mucin-6	0.112814	0.714457	0.915716	false	none	0.259309	0.431831	0.580993	false	none	-0.0987906	0.831711	0.901189	false	none	A0A0G2JNJ8;A0A0G2JN42;Q6W4X9
3462	MVD	Diphosphomevalonate decarboxylase	-0.468421	0.0281186	0.231892	false	none	-0.488207	0.0649726	0.190313	false	none	-0.438743	0.217221	0.452036	false	none	P53602;H3BP35
1332	MVK	Mevalonate kinase	-0.212666	0.582319	0.881446	false	none	-0.852357	0.0735994	0.20274	false	none	0.586947	0.257436	0.489239	false	none	F5H8H2;Q03426;A0A1B0GWC2;F5H092
4064	MVP	Major vault protein	-0.176465	0.689974	0.91524	false	none	-0.681031	0.183437	0.35161	false	none	0.391171	0.566226	0.738027	false	none	Q14764
6280	MXRA5	Matrix-remodeling-associated protein 5	2.04308	0.00231556	0.0468725	true	higher	2.82057	0.000130973	0.00420469	true	higher	0.92004	0.355833	0.579042	false	none	Q9NR99
5742	MYADM	Myeloid-associated differentiation marker	-0.899887	0.00151851	0.037569	true	lower	-0.795222	0.00527074	0.0452207	true	lower	-1.06436	0.0517848	0.245512	false	none	Q96S97;C9JZL8;C9J5M0;C9JC07;C9JJV6
3135	MYH10	Myosin-10	-0.128009	0.747563	0.924763	false	none	-0.420758	0.353038	0.506502	false	none	0.29485	0.674374	0.810851	false	none	P35580-2;P35580-4;P35580;P35580-5;P35580-3
4776	MYH14	Myosin-14	0.297347	0.481898	0.831804	false	none	0.244123	0.583779	0.701811	false	none	0.35057	0.602639	0.760988	false	none	Q7Z406-6;Q7Z406-2;Q7Z406;Q7Z406-4;Q7Z406-5
3134	MYH9	Myosin-9	-0.065096	0.851828	0.970722	false	none	-0.470934	0.330365	0.488779	false	none	0.521114	0.135408	0.365465	false	none	P35579;P35579-2
1701	MYL12A;MYL12B;MYL9	Myosin regulatory light chain 12A;Myosin regulatory light chain 12B;Myosin regulatory light polypeptide 9	0.54071	0.0667697	0.387845	false	none	0.493889	0.23458	0.409136	false	none	0.597937	0.122404	0.354318	false	none	J3QRS3;P19105;O14950;P24844
3557	MYL6	Myosin light polypeptide 6	0.0247976	0.923632	0.978606	false	none	-0.12584	0.72681	0.819425	false	none	0.242385	0.426339	0.623966	false	none	P60660-2;F8W1R7;G8JLA2;G3V1V0;P60660;J3KND3;B7Z6Z4;F8VPF3;G3V1Y7;F8VZU9;F8W180
1811	MYO1C	Unconventional myosin-Ic	-1.30783	0.0149702	0.151517	false	none	-2.15412	0.00163233	0.021808	true	lower	-0.367507	0.600534	0.759766	false	none	O00159-2
2252	MYO1D	Unconventional myosin-Id	-1.29186	0.0215158	0.196884	false	none	-2.02544	0.00376693	0.0383489	true	lower	-0.283186	0.679748	0.812915	false	none	O94832;K7EIG7;J3QRN6
6643	MYO5B	Unconventional myosin-Vb	0.0668478	0.83424	0.968327	false	none	-0.118135	0.744416	0.834722	false	none	0.278257	0.591954	0.752988	false	none	Q9ULV0
6271	MYO5C	Unconventional myosin-Vc	-0.286341	0.507581	0.842397	false	none	-1.16634	0.0143235	0.0744701	false	none	1.03366	0.0699885	0.276615	false	none	Q9NQX4
6650	MYO6	Unconventional myosin-VI	-0.516146	0.116598	0.503423	false	none	-1.04738	0.0257552	0.10686	false	none	0.251191	0.4163	0.617289	false	none	Q9UM54-6;A0A0A0MRM8
6417	MYOF	Myoferlin	-1.20767	0.0887397	0.444648	false	none	-2.28627	0.0101457	0.0621774	false	none	0.410232	0.666357	0.804203	false	none	Q9NZM1-6;Q9NZM1;Q9NZM1-3;Q9NZM1-2;Q9NZM1-5;H0YD14
4554	NADSYN1	Glutamine-dependent NAD(+) synthetase	-0.713644	0.00388794	0.0657505	false	none	-0.689866	0.0255108	0.106312	false	none	-0.746339	0.019243	0.172541	false	none	Q6IA69;Q6IA69-2;A0A0B4J216
6586	NAGK	N-acetyl-D-glucosamine kinase	-0.168106	0.251527	0.701833	false	none	-0.2335	0.188431	0.357084	false	none	-0.0618403	0.77831	0.878228	false	none	Q9UJ70;H7C3G9;Q9UJ70-2;C9JEV6;H7C286
3244	NAMPT	Nicotinamide phosphoribosyltransferase	0.367758	0.447514	0.817892	false	none	-0.387141	0.483408	0.620994	false	none	1.50011	0.00159588	0.0969132	false	none	P43490;A0A0C4DFS8
6278	NANS	Sialic acid synthase	-0.634672	0.0443783	0.302497	false	none	-1.03363	0.023397	0.101819	false	none	-0.0860979	0.784653	0.880921	false	none	Q9NR45
3494	NAPA	Alpha-soluble NSF attachment protein	-0.457624	0.169052	0.607132	false	none	-1.28855	2.83889e-06	0.000344796	true	lower	0.788767	0.0614036	0.263713	false	none	P54920;M0R0Y2;M0R2M1
4676	NAPRT	Nicotinate phosphoribosyltransferase	-0.150265	0.66521	0.911616	false	none	-0.576849	0.289323	0.45776	false	none	0.181522	0.690112	0.819386	false	none	Q6XQN6;G5E977;Q6XQN6-2;Q6XQN6-3;C9J8U2
2052	NARS	Asparagine--tRNA ligase, cytoplasmic	-0.497228	0.29942	0.72794	false	none	-1.1551	0.0280666	0.112267	false	none	0.325111	0.654726	0.796008	false	none	O43776
6717	NCKAP1	Nck-associated protein 1	-0.198484	0.672909	0.913326	false	none	-0.986057	0.0476097	0.154011	false	none	0.589088	0.396727	0.603675	false	none	Q9Y2A7;Q9Y2A7-2
5413	NCSTN	Nicastrin	-0.149642	0.476531	0.829491	false	none	-0.52773	0.011304	0.066529	false	none	0.228445	0.367671	0.584037	false	none	Q92542-2;Q92542;Q5T205;H0Y3Z4
5418	NDRG1	Protein NDRG1	0.0445397	0.896859	0.976807	false	none	-0.467983	0.219446	0.394636	false	none	0.727904	0.118874	0.349047	false	none	Q92597;Q92597-3;Q92597-2
6534	NDRG3	Protein NDRG3	-0.425915	0.158327	0.582712	false	none	-0.56192	0.0708117	0.198943	false	none	-0.255907	0.59629	0.755829	false	none	Q9UGV2-2;Q9UGV2;Q5TH30;Q9UGV2-3;F8WBF9
3020	NDUFS1	NADH-ubiquinone oxidoreductase 75 kDa subunit, mitochondrial	0.258139	0.574015	0.881446	false	none	1.03678	0.0704731	0.198943	false	none	-0.866564	0.0929499	0.315116	false	none	P28331-2;P28331;P28331-4;P28331-5;B4DJ81;P28331-3
5708	NEDD4L	E3 ubiquitin-protein ligase NEDD4-like	-0.0518399	0.880492	0.975995	false	none	-0.590905	0.130136	0.280594	false	none	0.554608	0.274996	0.508154	false	none	Q96PU5;Q96PU5-7;Q96PU5-2;Q96PU5-5;Q96PU5-3;Q96PU5-6
2706	NEFH	Neurofilament heavy polypeptide	-0.0411528	0.929635	0.978606	false	none	-0.492279	0.415817	0.569192	false	none	0.409973	0.520741	0.702881	false	none	P12036;P12036-2
5282	NEK9	Serine/threonine-protein kinase Nek9	0.0384504	0.909403	0.978606	false	none	-0.440567	0.256966	0.434016	false	none	0.597305	0.276215	0.508998	false	none	Q8TD19
5763	NEU1	Sialidase-1	1.68562	0.0009718	0.0285996	true	higher	2.15347	5.76477e-06	0.000513449	true	higher	1.04233	0.230526	0.46383	false	none	Q99519;E9PIF4
6858	NFS1	Cysteine desulfurase, mitochondrial	0.621108	0.0891958	0.444648	false	none	1.09148	0.00368279	0.0381412	true	higher	-0.118048	0.796794	0.889321	false	none	Q9Y697-2;Q9Y697;Q9Y697-3;F2Z2E7
5611	NGLY1	Peptide-N(4)-(N-acetyl-beta-glucosaminyl)asparagine amidase	-0.181366	0.517574	0.847401	false	none	0.176085	0.610462	0.728194	false	none	-0.794138	0.00856744	0.136136	false	none	Q96IV0-2;Q96IV0;A0A0C4DFP4;Q96IV0-3;Q96IV0-5
5124	NHLRC2	NHL repeat-containing protein 2	-0.0430674	0.882262	0.975995	false	none	-0.408409	0.20524	0.377687	false	none	0.459278	0.325096	0.555406	false	none	Q8NBF2;Q8NBF2-2
4865	NIT1	Nitrilase homolog 1	-0.273976	0.146073	0.555944	false	none	-0.338816	0.130257	0.280594	false	none	-0.176715	0.462171	0.653397	false	none	Q86X76-2;Q86X76-4;Q86X76;Q86X76-3;Q86X76-5
6266	NIT2	Omega-amidase NIT2	-0.287293	0.387064	0.795565	false	none	-0.723098	0.029412	0.115006	false	none	0.0940372	0.84785	0.90809	false	none	Q9NQR4;H7C579
2919	NME1-NME2;NME2;NME1;NME2P1	Nucleoside diphosphate kinase;Nucleoside diphosphate kinase B;Putative nucleoside diphosphate kinase	-0.121682	0.652702	0.911165	false	none	-0.530305	0.0915197	0.22785	false	none	0.440176	0.104618	0.331208	false	none	Q32Q12;P22392-2;P22392;J3KPD9;E7ERL0;O60361
3529	NME5	Nucleoside diphosphate kinase homolog 5	-0.342051	0.230231	0.69121	false	none	0.0499877	0.826157	0.887969	false	none	-1.01412	0.0900579	0.315116	false	none	P56597
6815	NME7	Nucleoside diphosphate kinase 7	-0.05551	0.889717	0.975995	false	none	0.690336	0.135832	0.285451	false	none	-0.967099	0.0381851	0.217565	false	none	Q9Y5B8;B4DXC8;Q9Y5B8-2;E9PNU1
5036	NME8	Thioredoxin domain-containing protein 3	-0.365354	0.443779	0.817892	false	none	0.698107	0.0551197	0.170238	false	none	-1.7833	0.0148796	0.153401	false	none	Q8N427
5986	NMES1;C15orf48	Normal mucosa of esophagus-specific gene 1 protein	-0.172793	0.689769	0.91524	false	none	0.28983	0.605418	0.722823	false	none	-0.924555	0.0439555	0.232113	false	none	Q9C002;H0YKW5
3596	NPC2	Epididymal secretory protein E1	-0.25075	0.532789	0.857321	false	none	0.358999	0.404681	0.558527	false	none	-1.1315	0.0694096	0.275986	false	none	P61916;J3KMY5;G3V3E8;E7EMS2;G3V3D1;G3V2V8;P61916-2
1231	NPEPPS	Puromycin-sensitive aminopeptidase	-0.423327	0.0703581	0.394951	false	none	-0.634212	0.00737578	0.0521378	false	none	-0.118715	0.773836	0.876139	false	none	E9PLK3;P55786;P55786-2
5232	NPLOC4	Nuclear protein localization protein 4 homolog	-0.0728067	0.733912	0.920663	false	none	0.245432	0.291581	0.458297	false	none	-0.618359	0.0150015	0.153401	false	none	Q8TAT6;Q8TAT6-2
4665	NPNT	Nephronectin	-0.368716	0.385835	0.795565	false	none	-0.389178	0.499971	0.636192	false	none	-0.34058	0.47403	0.662452	false	none	Q6UXI9;Q6UXI9-5;Q6UXI9-6;Q6UXI9-3;D6RH31;Q6UXI9-2;Q6UXI9-4;H0YAK9
734	NRD1	Nardilysin	0.277498	0.352315	0.770366	false	none	0.386928	0.353628	0.506502	false	none	0.119431	0.678172	0.812915	false	none	B1AKJ5;O43847-2;O43847;G3V1R5;F5H7V1
1621	NSF	Vesicle-fusing ATPase	-0.237603	0.142521	0.555124	false	none	-0.236987	0.305899	0.469559	false	none	-0.238492	0.187537	0.420138	false	none	I3L0N3;P46459;P46459-2
6676	NSFL1C	NSFL1 cofactor p47	-0.220828	0.257934	0.701833	false	none	-0.491815	0.034388	0.127229	false	none	0.140489	0.638439	0.787561	false	none	Q9UNZ2;Q9UNZ2-5;Q9UNZ2-4;Q9UNZ2-6;F2Z2K0
5693	NT5C1B	Cytosolic 5-nucleotidase 1B	0.152674	0.716914	0.915716	false	none	0.688482	0.129684	0.280594	false	none	-0.718014	0.173015	0.401997	false	none	Q96P26;Q96P26-4;Q96P26-3;H7BZQ4
3360	NT5C2	Cytosolic purine 5-nucleotidase	0.41125	0.395271	0.796943	false	none	0.0859928	0.914965	0.946124	false	none	0.664227	0.204931	0.436664	false	none	P49902;P49902-2;Q5JUV4
3457	NUBP1	Cytosolic Fe-S cluster assembly factor NUBP1	0.24864	0.252913	0.701833	false	none	0.302262	0.271347	0.443721	false	none	0.168209	0.498334	0.681448	false	none	P53384-2;P53384
3707	NUCB2	Nucleobindin-2;Nesfatin-1	2.39907	7.97982e-06	0.00158126	true	higher	2.97576	1.85237e-07	2.74974e-05	true	higher	1.56607	0.0724362	0.279696	false	none	P80303;A0A087WSV8;P80303-2;Q2L696;E9PKG6
6706	NUDC	Nuclear migration protein nudC	-0.00765463	0.969186	0.994917	false	none	-0.228291	0.342722	0.49931	false	none	0.311042	0.277608	0.509437	false	none	Q9Y266
2199	NUP155	Nuclear pore complex protein Nup155	-0.148571	0.758492	0.9299	false	none	0.70981	0.0969953	0.237285	false	none	-1.38845	0.0684572	0.275986	false	none	O75694;O75694-2;E9PF10
4399	NUP188	Nucleoporin NUP188 homolog	-0.990063	0.03854	0.278222	false	none	0.0440375	0.906612	0.940399	false	none	-2.36886	0.00314976	0.0986243	false	none	Q5SRE5;Q5SRE5-2
5425	NUP205	Nuclear pore complex protein Nup205	-0.0707178	0.875339	0.975995	false	none	0.71795	0.117736	0.263475	false	none	-1.2099	0.0619805	0.263713	false	none	Q92621
5310	NUP210	Nuclear pore membrane glycoprotein 210	-0.766008	0.153339	0.572236	false	none	0.0635776	0.91794	0.947002	false	none	-1.9643	0.00397313	0.112938	false	none	Q8TEM1
4487	NUP210L	Nuclear pore membrane glycoprotein 210-like	0.619216	0.169758	0.608032	false	none	1.46907	0.000429897	0.00857228	true	higher	-0.513922	0.373668	0.586106	false	none	Q5VU65;Q5VU65-2
4769	NUP54	Nucleoporin p54	-0.315769	0.39193	0.796943	false	none	0.62838	0.0631988	0.1868	false	none	-1.46973	0.00256063	0.0986243	false	none	Q7Z3B4;Q7Z3B4-3;Q7Z3B4-2
5768	NUP88	Nuclear pore complex protein Nup88	-0.0577722	0.836043	0.968737	false	none	0.280979	0.39615	0.549621	false	none	-0.638489	0.0472039	0.239975	false	none	Q99567;J3KMX1
5015	NUP93	Nuclear pore complex protein Nup93	0.140914	0.73541	0.921678	false	none	0.64811	0.182249	0.350337	false	none	-0.591702	0.216568	0.452036	false	none	Q8N1F7;H3BVG0;Q8N1F7-2
707	OAZ3	Ornithine decarboxylase antizyme 3	-0.587537	0.186086	0.626223	false	none	-0.04045	0.923724	0.950188	false	none	-1.40817	0.0865816	0.31263	false	none	A8MW57;Q9UMX2;Q5SZR7;A0A0G2JH29;H0Y7Y4;Q9UMX2-2
4075	ODF1	Outer dense fiber protein 1	-0.340474	0.400623	0.799654	false	none	0.310361	0.423755	0.573013	false	none	-1.28057	0.028088	0.19011	false	none	Q14990
4324	ODF2	Outer dense fiber protein 2	0.179501	0.690951	0.91524	false	none	0.864887	0.0336551	0.125596	false	none	-0.810502	0.190818	0.420672	false	none	Q5BJF6-7
5709	ODF3	Outer dense fiber protein 3	-0.351271	0.545516	0.867078	false	none	0.824994	0.117098	0.263373	false	none	-2.05032	0.0188219	0.169906	false	none	Q96PU9;Q96PU9-3;F8W6Z3
709	ODF3B	Outer dense fiber protein 3B	-0.666375	0.189872	0.634173	false	none	-0.106748	0.841714	0.899562	false	none	-1.78563	0.0623952	0.264018	false	none	A8MYP8;B5MC17
3770	OGDH	2-oxoglutarate dehydrogenase, mitochondrial	0.402676	0.380528	0.795565	false	none	1.3104	0.00357733	0.0373384	true	higher	-0.90848	0.171821	0.400616	false	none	Q02218;E9PCR7;A0A0D9SFS3;E9PDF2;Q02218-2;E9PFG7
1661	OLA1	Obg-like ATPase 1	0.0771878	0.739116	0.922842	false	none	-0.244337	0.281663	0.454252	false	none	0.438903	0.245868	0.47731	false	none	J3KQ32;Q9NTK5;Q9NTK5-2;Q9NTK5-3
4660	OLFM4	Olfactomedin-4	0.890971	0.0768958	0.406386	false	none	0.721757	0.144773	0.29921	false	none	1.11659	0.134846	0.364684	false	none	Q6UX06
1907	OPLAH	5-oxoprolinase	-0.207297	0.658228	0.911616	false	none	-0.228689	0.698528	0.801059	false	none	-0.175209	0.81115	0.894877	false	none	O14841
2913	OSBP	Oxysterol-binding protein 1	0.0774378	0.852159	0.970722	false	none	-0.412687	0.447119	0.593198	false	none	0.628829	0.259213	0.491218	false	none	P22059
1669	OTUB1	Ubiquitin thioesterase OTUB1	-0.165177	0.436288	0.813775	false	none	-0.411278	0.15457	0.312414	false	none	0.135614	0.640507	0.78823	false	none	J3KR44;Q96FW1;F5H6Q1;F5GYJ8;F5GYN4;F5H3F0
5544	OTUB2	Ubiquitin thioesterase OTUB2	0.212349	0.452003	0.821051	false	none	0.733976	0.036589	0.132116	false	none	-0.504889	0.116999	0.347357	false	none	Q96DC9
3516	OXCT1	Succinyl-CoA:3-ketoacid coenzyme A transferase 1, mitochondrial	0.246986	0.598862	0.887006	false	none	1.1253	0.0132295	0.0727349	false	none	-1.02169	0.101349	0.327785	false	none	P55809;E9PDW2
2536	P4HB	Protein disulfide-isomerase	0.777582	6.06837e-05	0.00506709	true	higher	0.828362	0.000826133	0.0135273	true	higher	0.704232	0.00415427	0.113267	false	none	P07237;H7BZ94;H0Y3Z3
6690	PA2G4	Proliferation-associated protein 2G4	-0.539394	0.0774133	0.406386	false	none	-0.746896	0.099743	0.240535	false	none	-0.262725	0.449486	0.64226	false	none	Q9UQ80;Q9UQ80-2;F8VR77
2703	PABPC1	Polyadenylate-binding protein 1;Polyadenylate-binding protein	0.644277	0.0264241	0.222029	false	none	0.389719	0.292881	0.459799	false	none	1.01197	0.0200691	0.175063	false	none	P11940;E7EQV3;P11940-2;E7ERJ7;A0A087WTT1;H0YAR2
5672	PACRG	Parkin coregulated gene protein	-0.471005	0.265995	0.709587	false	none	0.327215	0.321232	0.480949	false	none	-1.72535	0.0233909	0.179367	false	none	Q96M98-2;Q96M98
1473	PAEP	Glycodelin	0.680414	0.127823	0.530253	false	none	0.807667	0.0344739	0.127229	false	none	0.473628	0.61393	0.769428	false	none	H0Y4U4;A6XNE0;P09466-2;P09466;H0Y6A4;Q5T6T6
3233	PAFAH1B1	Platelet-activating factor acetylhydrolase IB subunit alpha	-0.232433	0.408826	0.805592	false	none	-0.381273	0.309543	0.472089	false	none	-0.0174416	0.956066	0.975786	false	none	P43034
3684	PAFAH1B2	Platelet-activating factor acetylhydrolase IB subunit beta	0.200573	0.494564	0.833563	false	none	0.0189567	0.965089	0.974572	false	none	0.38219	0.330051	0.559578	false	none	P68402;P68402-3;P68402-2;P68402-4
4097	PAFAH1B3	Platelet-activating factor acetylhydrolase IB subunit gamma	-0.399539	0.0575856	0.35291	false	none	-0.528996	0.0304638	0.117629	false	none	-0.212546	0.476548	0.66458	false	none	Q15102;M0R1K3;M0R389
2915	PAICS	Multifunctional protein ADE2;Phosphoribosylaminoimidazole-succinocarboxamide synthase;Phosphoribosylaminoimidazole carboxylase	-0.175676	0.296717	0.72794	false	none	-0.177942	0.440609	0.589112	false	none	-0.172404	0.34575	0.570274	false	none	P22234;E9PBS1;P22234-2;D6RF62
3914	PAK2	Serine/threonine-protein kinase PAK 2;PAK-2p27;PAK-2p34	-0.00994164	0.978641	0.994917	false	none	-1.15805	0.0426627	0.142652	false	none	0.564111	0.13003	0.358186	false	none	Q13177
5762	PARK7	Protein deglycase DJ-1	-0.582827	0.015459	0.152987	false	none	-0.858982	0.00279167	0.0313418	true	lower	-0.168594	0.553157	0.727119	false	none	Q99497;K7ELW0;K7EN27
5381	PATE1	Prostate and testis expressed protein 1	0.790272	0.0350651	0.261794	false	none	1.03482	0.00940218	0.0603909	false	none	0.437036	0.454857	0.647229	false	none	Q8WXA2;Q8WXA2-2
4121	PCBP1	Poly(rC)-binding protein 1	-0.132482	0.560118	0.873132	false	none	-0.301839	0.270698	0.443202	false	none	0.112144	0.727081	0.844228	false	none	Q15365
4122	PCBP2	Poly(rC)-binding protein 2	-0.130417	0.594401	0.88441	false	none	-0.337269	0.286252	0.45776	false	none	0.17986	0.62216	0.776828	false	none	Q15366-6;Q15366-3;Q15366;Q15366-2;Q15366-4;Q15366-7;Q15366-5;F8VZX2;Q15366-8;H3BRU6
192	PCMT1	Protein-L-isoaspartate O-methyltransferase;Protein-L-isoaspartate(D-aspartate) O-methyltransferase	-0.10855	0.613195	0.896477	false	none	0.109857	0.684961	0.792301	false	none	-0.408861	0.158108	0.388623	false	none	A0A0A0MRJ6;H7BY58;P22061;P22061-2;F6S8N6
6550	PCYOX1	Prenylcysteine oxidase 1	-0.464974	0.0571386	0.352873	false	none	-0.308815	0.226382	0.403355	false	none	-0.688059	0.0517645	0.245512	false	none	Q9UHG3-2;Q9UHG3;C9K055;F8W8W4
5758	PCYT2	Ethanolamine-phosphate cytidylyltransferase	-0.649518	0.00612445	0.0892057	false	none	-0.57596	0.0463158	0.150922	false	none	-0.755769	0.0321114	0.200471	false	none	Q99447-3;Q99447;Q99447-4;I3L1R7;Q99447-2;I3L1L9;I3L2Q1
5335	PDCD6IP	Programmed cell death 6-interacting protein	-0.404219	0.134794	0.541194	false	none	-0.76319	0.0310959	0.119724	false	none	0.114295	0.729378	0.845876	false	none	Q8WUM4;Q8WUM4-2
3036	PDHA2	Pyruvate dehydrogenase E1 component subunit alpha, testis-specific form, mitochondrial	0.484297	0.304533	0.730476	false	none	1.09815	0.0385388	0.134933	false	none	-0.402373	0.527601	0.707565	false	none	P29803
2680	PDHB	Pyruvate dehydrogenase E1 component subunit beta, mitochondrial	0.0631527	0.895824	0.976807	false	none	1.06703	0.0210152	0.0958235	false	none	-1.38689	0.0227218	0.178729	false	none	P11177-2;P11177;P11177-3;C9J634
1831	PDHX	Pyruvate dehydrogenase protein X component, mitochondrial	0.0598786	0.897685	0.976807	false	none	0.766508	0.115353	0.261649	false	none	-0.960809	0.0906388	0.315116	false	none	O00330-3;O00330
3053	PDIA3	Protein disulfide-isomerase A3	0.188199	0.418018	0.810204	false	none	0.365864	0.191325	0.359511	false	none	-0.0684279	0.831653	0.901189	false	none	P30101
2737	PDIA4	Protein disulfide-isomerase A4	0.090514	0.780563	0.938642	false	none	0.281556	0.445797	0.593198	false	none	-0.185435	0.704993	0.827654	false	none	P13667
4096	PDIA6	Protein disulfide-isomerase A6	0.102801	0.641683	0.906705	false	none	0.208719	0.475977	0.614538	false	none	-0.0693142	0.80334	0.893478	false	none	Q15084-3;Q15084;Q15084-4;Q15084-5;Q15084-2
5593	PDLIM5	PDZ and LIM domain protein 5	0.689196	0.08587	0.436207	false	none	0.184223	0.742465	0.834476	false	none	1.06793	0.0297016	0.194166	false	none	Q96HC4;Q96HC4-4;Q96HC4-7;Q96HC4-6;H0Y8Y3
4605	PDXDC1	Pyridoxal-dependent decarboxylase domain-containing protein 1	0.128952	0.447363	0.817892	false	none	0.250846	0.196816	0.366731	false	none	-0.0277681	0.916092	0.95097	false	none	Q6P996-4;Q6P996-5;Q6P996;H3BND4;Q6P996-3;Q86XE2
1872	PDXK	Pyridoxal kinase	0.157121	0.610092	0.896048	false	none	-0.035285	0.886952	0.930404	false	none	0.277375	0.495202	0.679286	false	none	O00764;F2Z2Y4;O00764-3;O00764-2
3052	PEBP1	Phosphatidylethanolamine-binding protein 1;Hippocampal cholinergic neurostimulating peptide	-0.583621	0.0778703	0.406386	false	none	-1.01525	0.0167633	0.0832033	false	none	0.0398452	0.928459	0.960079	false	none	P30086
5741	PEBP4	Phosphatidylethanolamine-binding protein 4	-0.255657	0.432485	0.813775	false	none	-0.120173	0.787799	0.863412	false	none	-0.429852	0.199452	0.430868	false	none	Q96S96
2360	PEX11B	Peroxisomal membrane protein 11B	0.0337097	0.921888	0.978606	false	none	0.255389	0.573109	0.694143	false	none	-0.21568	0.639009	0.787561	false	none	O96011;O96011-2
2114	PFKFB2	6-phosphofructo-2-kinase/fructose-2,6-bisphosphatase 2;6-phosphofructo-2-kinase;Fructose-2,6-bisphosphatase	-0.31593	0.133837	0.541194	false	none	-0.596823	0.0156754	0.0793271	false	none	0.125473	0.637158	0.787459	false	none	O60825-2
2835	PFKL	ATP-dependent 6-phosphofructokinase, liver type	-0.13662	0.728791	0.917685	false	none	-0.59666	0.133896	0.28368	false	none	0.527883	0.346833	0.570592	false	none	P17858;P17858-2
547	PFKM	ATP-dependent 6-phosphofructokinase, muscle type	0.2037	0.532218	0.857321	false	none	0.563565	0.191349	0.359511	false	none	-0.336096	0.287948	0.515751	false	none	P08237-3;A0A2R8Y891;P08237;P08237-2;F8VZI0
3763	PFKP	ATP-dependent 6-phosphofructokinase, platelet type	-0.137776	0.533331	0.857321	false	none	0.197644	0.342877	0.49931	false	none	-0.622272	0.0718716	0.27832	false	none	Q01813;Q01813-2
2547	PFN1	Profilin-1	-0.175976	0.633038	0.906705	false	none	-0.42959	0.268553	0.442947	false	none	0.190357	0.74918	0.862105	false	none	P07737;K7EJ44
1454	PFN2	Profilin-2;Profilin	-0.113628	0.709567	0.915716	false	none	-0.49778	0.210695	0.384548	false	none	0.366561	0.350693	0.575585	false	none	P35080-2;G5E9Q6;C9J0J7
2849	PGAM1	Phosphoglycerate mutase 1	-0.834491	0.0511982	0.331052	false	none	-1.54102	0.00965408	0.0605533	false	none	-0.127966	0.765558	0.870346	false	none	P18669
2781	PGAM2	Phosphoglycerate mutase 2	-0.944837	0.00113368	0.030292	true	lower	-1.28692	0.00049058	0.00923119	true	lower	-0.488727	0.129997	0.358186	false	none	P15259
3434	PGD	6-phosphogluconate dehydrogenase, decarboxylating	-0.678922	0.00373749	0.064285	false	none	-1.0287	0.0038593	0.0383633	true	lower	-0.173686	0.314134	0.540132	false	none	P52209-2;P52209
2380	PGK1	Phosphoglycerate kinase 1	-0.248544	0.402255	0.800914	false	none	-0.588745	0.0758025	0.205508	false	none	0.242858	0.583946	0.748079	false	none	P00558;P00558-2
2535	PGK2	Phosphoglycerate kinase 2	-0.632149	0.0183429	0.171371	false	none	-0.270597	0.317658	0.47859	false	none	-1.15439	0.00692645	0.129905	false	none	P07205
2292	PGLS	6-phosphogluconolactonase	-0.098443	0.745778	0.924292	false	none	-0.470436	0.202839	0.375336	false	none	0.413047	0.27999	0.510323	false	none	O95336;M0R261;M0R1L2;M0R0U3
3158	PGM1	Phosphoglucomutase-1	-0.710977	0.069309	0.392683	false	none	-1.07422	0.0153682	0.078366	false	none	-0.186296	0.767085	0.870709	false	none	P36871;P36871-2;P36871-3
2302	PGM3	Phosphoacetylglucosamine mutase	0.136387	0.691627	0.91524	false	none	-0.264158	0.549174	0.676842	false	none	0.670446	0.102912	0.328307	false	none	O95394;O95394-3;O95394-4;J3KN95;A0A087WT27
627	PGP	Phosphoglycolate phosphatase	-0.334113	0.251351	0.701833	false	none	0.180046	0.474492	0.613671	false	none	-1.01966	0.0283174	0.19011	false	none	A6NDG6
1955	PGRMC2	Membrane-associated progesterone receptor component 2	0.39014	0.181259	0.622829	false	none	0.711351	0.0328461	0.124493	false	none	-0.0738307	0.839872	0.904646	false	none	O15173;O15173-2
3122	PHB	Prohibitin	-0.101505	0.721296	0.915716	false	none	0.360726	0.177414	0.343572	false	none	-0.769171	0.0537574	0.247533	false	none	P35232;C9JW96;C9JZ20;E7ESE2;E9PCW0
1657	PHB2	Prohibitin-2	0.399629	0.128709	0.530725	false	none	0.617761	0.013498	0.0730096	false	none	0.0845498	0.848276	0.90809	false	none	J3KPX7;Q99623;F5GY37;Q99623-2;F5GWA7;F5H3X6
494	PHGDH	D-3-phosphoglycerate dehydrogenase	-0.327999	0.295428	0.72794	false	none	-0.687809	0.0892487	0.224778	false	none	0.191727	0.651017	0.792852	false	none	A0A286YF22;O43175;A0A2C9F2M7;A0A286YFA2;A0A286YFL2;A0A286YFM8
5475	PHKB	Phosphorylase b kinase regulatory subunit beta	0.0190343	0.949308	0.986984	false	none	-0.352732	0.29525	0.46135	false	none	0.483742	0.288343	0.515751	false	none	Q93100-4;Q93100-3;Q93100-2;Q93100
1647	PHKG2	Phosphorylase b kinase gamma catalytic chain, liver/testis isoform	-0.0236593	0.899799	0.977342	false	none	0.0788336	0.74868	0.837719	false	none	-0.160316	0.573123	0.74267	false	none	J3KNN3;P15735-2;P15735;H3BTW6;H3BP07
2715	PIP	Prolactin-inducible protein	0.626082	0.0801563	0.414048	false	none	0.694361	0.0809966	0.215561	false	none	0.527457	0.335784	0.564099	false	none	P12273
5246	PIP4K2C	Phosphatidylinositol 5-phosphate 4-kinase type-2 gamma	-0.212435	0.400023	0.799654	false	none	-0.409424	0.156269	0.314421	false	none	0.0721056	0.849123	0.90827	false	none	Q8TBX8;Q8TBX8-3;Q8TBX8-2;F8VNT5
4354	PITRM1	Presequence protease, mitochondrial	-0.409439	0.431932	0.813775	false	none	0.41092	0.507982	0.641459	false	none	-1.63998	0.00950523	0.138032	false	none	Q5JRX3;Q5JRX3-2;Q5JRX3-3;A0A0A0MRX9
2762	PKM	Pyruvate kinase PKM;Pyruvate kinase	-0.500567	0.212966	0.669465	false	none	-1.12119	0.0181732	0.086988	false	none	0.507945	0.300307	0.525538	false	none	P14618;P14618-3;B4DNK4
2763	PKM	Pyruvate kinase PKM;Pyruvate kinase	-0.154759	0.420956	0.81154	false	none	0.115928	0.626508	0.737457	false	none	-0.54575	0.0223581	0.178729	false	none	P14618-2;H3BTN5;H3BR70;H3BQ34
1457	PLA1A	Phospholipase A1 member A	0.757388	0.0353982	0.261794	false	none	1.00639	0.00471275	0.0431249	true	higher	0.415004	0.518022	0.700483	false	none	G5E9W0;Q53H76-3;Q53H76;Q53H76-2
2761	PLA2G2A	Phospholipase A2, membrane associated	0.51891	0.166842	0.600812	false	none	0.496701	0.289869	0.45776	false	none	0.548521	0.227596	0.46211	false	none	P14555
6704	PLAA	Phospholipase A-2-activating protein	-0.0834431	0.739087	0.922842	false	none	-0.478013	0.115809	0.262238	false	none	0.40977	0.249935	0.482376	false	none	Q9Y263;E5RIM3
2101	PLIN3	Perilipin-3	-0.336108	0.214492	0.672679	false	none	-0.428081	0.237565	0.412727	false	none	-0.213478	0.582883	0.748079	false	none	O60664-4;O60664;O60664-3;K7ERZ3;O60664-2
3782	PLOD1	Procollagen-lysine,2-oxoglutarate 5-dioxygenase 1	2.49412	5.34218e-05	0.0047581	true	higher	2.91122	7.37491e-06	0.000536467	true	higher	1.98434	0.0502747	0.245024	false	none	Q02809;Q02809-2
2096	PLOD3	Procollagen-lysine,2-oxoglutarate 5-dioxygenase 3	1.72838	0.00266087	0.0523674	false	none	2.00587	0.00124781	0.0185231	true	higher	1.31216	0.157967	0.388623	false	none	O60568
2748	PLS3	Plastin-3	-2.17752	0.00224275	0.0468725	true	lower	-2.58808	0.000185597	0.00526143	true	lower	-1.58449	0.213778	0.446959	false	none	P13797;A0A0A0MSQ0;P13797-3;P13797-2
4968	PM20D2	Peptidase M20 domain-containing protein 2	0.206166	0.542419	0.864764	false	none	0.0360393	0.932678	0.955195	false	none	0.376292	0.45373	0.646941	false	none	Q8IYS1
5248	PMFBP1	Polyamine-modulated factor 1-binding protein 1	-0.617098	0.226769	0.686992	false	none	0.437736	0.26142	0.437398	false	none	-2.02354	0.0162046	0.154638	false	none	Q8TBY8-2;Q8TBY8-4;Q8TBY8-3;H0YFP6
1972	PMM2	Phosphomannomutase 2;Phosphomannomutase	-0.101202	0.671896	0.913326	false	none	-0.336655	0.279954	0.452807	false	none	0.23516	0.419674	0.620278	false	none	O15305;H3BV55;H3BPH4;H3BRM0
5258	POC1B;TUWD12	POC1 centriolar protein homolog B	-0.00994313	0.982578	0.994917	false	none	0.694263	0.0758349	0.205508	false	none	-1.30099	0.106094	0.33398	false	none	Q8TC44;Q8TC44-2;Q8IU52
4111	PPA1	Inorganic pyrophosphatase	-0.0884443	0.672093	0.913326	false	none	-0.367365	0.135888	0.285451	false	none	0.260207	0.233671	0.465245	false	none	Q15181;Q5SQT6
1874	PPAP2A	Lipid phosphate phosphohydrolase 1	0.00353436	0.994459	0.997345	false	none	-1.02669	0.106427	0.248714	false	none	0.904982	0.0677913	0.274577	false	none	O14494
6178	PPCS	Phosphopantothenate--cysteine ligase	0.0120371	0.971694	0.994917	false	none	-0.321946	0.445914	0.593198	false	none	0.34602	0.402329	0.605988	false	none	Q9HAB8;Q9HAB8-2
1906	PPEF1	Serine/threonine-protein phosphatase with EF-hands 1	-0.0468853	0.904619	0.978606	false	none	0.433586	0.29944	0.463024	false	none	-0.870551	0.162827	0.388806	false	none	O14829;O14829-3;O14829-2;O14829-5
3653	PPIA	Peptidyl-prolyl cis-trans isomerase A;Peptidyl-prolyl cis-trans isomerase A, N-terminally processed;Peptidyl-prolyl cis-trans isomerase	-0.189686	0.664961	0.911616	false	none	-0.712594	0.128111	0.280123	false	none	0.565625	0.390325	0.600777	false	none	P62937;F8WE65;C9J5S7
2938	PPIB	Peptidyl-prolyl cis-trans isomerase B	1.33328	1.60668e-05	0.0020068	true	higher	1.31592	2.96798e-05	0.00136326	true	higher	1.35836	0.0225829	0.178729	false	none	P23284
3146	PPM1A	Protein phosphatase 1A	-0.263303	0.308397	0.733921	false	none	-0.488013	0.0720508	0.201381	false	none	0.101851	0.802974	0.893478	false	none	P35813;P35813-3;P35813-2
6811	PPME1	Protein phosphatase methylesterase 1	-0.216928	0.252802	0.701833	false	none	-0.448277	0.0273746	0.110491	false	none	0.0722596	0.806481	0.893478	false	none	Q9Y570;Q9Y570-4;Q9Y570-2
3607	PPP1CB	Serine/threonine-protein phosphatase PP1-beta catalytic subunit;Serine/threonine-protein phosphatase	0.00129565	0.995747	0.997345	false	none	-0.0615343	0.838336	0.89745	false	none	0.09205	0.807859	0.893521	false	none	P62140;E7ETD8
3159	PPP1CC	Serine/threonine-protein phosphatase PP1-gamma catalytic subunit;Serine/threonine-protein phosphatase	-0.507732	0.093341	0.455858	false	none	0.0483542	0.889626	0.931458	false	none	-1.18739	0.00406947	0.113267	false	none	P36873-2;P36873;F8VYE8;F8VR82;F8W0W8
4131	PPP1R7	Protein phosphatase 1 regulatory subunit 7	-0.35086	0.109887	0.48879	false	none	-0.590373	0.0211452	0.0960884	false	none	-0.00489563	0.985694	0.991832	false	none	Q15435;C9JD73;H7C003;Q15435-3;B5MBZ8;Q15435-2;C9J177;C9JRC4
3632	PPP2CB	Serine/threonine-protein phosphatase 2A catalytic subunit beta isoform	-0.0280677	0.885576	0.975995	false	none	-0.192172	0.348425	0.503074	false	none	0.177063	0.554351	0.727119	false	none	P62714
3054	PPP2R1A	Serine/threonine-protein phosphatase 2A 65 kDa regulatory subunit A alpha isoform	-0.122342	0.651607	0.910838	false	none	-0.510526	0.117732	0.263475	false	none	0.438369	0.160488	0.388623	false	none	P30153;B3KQV6;C9J9C1
3055	PPP2R1B	Serine/threonine-protein phosphatase 2A 65 kDa regulatory subunit A beta isoform	0.00848531	0.966809	0.994917	false	none	0.197383	0.42182	0.570975	false	none	-0.227636	0.406003	0.608946	false	none	P30154-2;P30154;P30154-4;P30154-3;P30154-5
3664	PPP2R2A	Serine/threonine-protein phosphatase 2A 55 kDa regulatory subunit B alpha isoform	-0.0188345	0.94045	0.981948	false	none	-0.278074	0.41458	0.568081	false	none	0.305214	0.310789	0.536264	false	none	P63151;P63151-2
4114	PPP2R4	Serine/threonine-protein phosphatase 2A activator	-0.247295	0.369201	0.787944	false	none	-0.581965	0.0725948	0.201505	false	none	0.171042	0.631213	0.783665	false	none	Q15257;Q5T949;Q5T948
4060	PPP2R5D	Serine/threonine-protein phosphatase 2A 56 kDa regulatory subunit delta isoform	-0.343242	0.157384	0.580842	false	none	-0.443201	0.0892319	0.224778	false	none	-0.143323	0.766113	0.870346	false	none	Q14738;E9PFR3;Q14738-2;H0Y8C4;Q14738-3
3829	PPP3CA	Serine/threonine-protein phosphatase 2B catalytic subunit alpha isoform;Serine/threonine-protein phosphatase	-0.108661	0.718268	0.915716	false	none	-0.573846	0.100771	0.242514	false	none	0.647265	0.142233	0.374062	false	none	Q08209-2;Q08209-3;Q08209;E7ETC2;Q08209-5;Q08209-4
3299	PPP3CC	Serine/threonine-protein phosphatase 2B catalytic subunit gamma isoform;Serine/threonine-protein phosphatase	-1.17863	0.00116549	0.0305312	true	lower	-0.904487	0.0629783	0.1868	false	none	-1.45276	0.00792088	0.132977	false	none	P48454;P48454-3;G3V111
5317	PPP4R1	Serine/threonine-protein phosphatase 4 regulatory subunit 1	-0.234524	0.313672	0.739092	false	none	-0.232673	0.296046	0.461455	false	none	-0.237301	0.592358	0.752988	false	none	Q8TF05-2;Q8TF05
1868	PPP6C	Serine/threonine-protein phosphatase 6 catalytic subunit;Serine/threonine-protein phosphatase 6 catalytic subunit, N-terminally processed	0.118689	0.58917	0.881446	false	none	-0.0360594	0.900419	0.937078	false	none	0.312124	0.207488	0.439309	false	none	O00743;O00743-2;O00743-3
6679	PPP6R1	Serine/threonine-protein phosphatase 6 regulatory subunit 1	-0.165235	0.399888	0.799654	false	none	-0.131703	0.571726	0.693756	false	none	-0.2323	0.342472	0.56767	false	none	Q9UPN7
3228	PRCP	Lysosomal Pro-X carboxypeptidase	1.14549	0.0028189	0.0538007	false	none	1.31748	0.00705171	0.050651	false	none	0.909008	0.12762	0.357444	false	none	P42785;P42785-2;E9PIG4
3818	PRDX1	Peroxiredoxin-1	-0.0581414	0.797837	0.949075	false	none	-0.337136	0.254208	0.430446	false	none	0.344851	0.255444	0.486454	false	none	Q06830;A0A0A0MSI0
3095	PRDX2	Peroxiredoxin-2	0.352432	0.25433	0.701833	false	none	-0.110364	0.78108	0.858867	false	none	1.02092	0.00314989	0.0986243	false	none	P32119;A6NIW5
3913	PRDX4	Peroxiredoxin-4	0.532622	0.0267458	0.223327	false	none	0.656373	0.0201484	0.0928216	false	none	0.346994	0.361425	0.580366	false	none	Q13162;H7C3T4
3044	PRDX5	Peroxiredoxin-5, mitochondrial	0.0142527	0.957099	0.991229	false	none	-0.135614	0.625671	0.737122	false	none	0.239053	0.52615	0.707179	false	none	P30044-2;P30044;P30044-3;P30044-4
3042	PRDX6	Peroxiredoxin-6	-0.243312	0.385493	0.795565	false	none	-0.389317	0.21655	0.390432	false	none	-0.0324154	0.943999	0.97014	false	none	P30041
3291	PREP	Prolyl endopeptidase	0.309666	0.466757	0.825639	false	none	-0.362226	0.465273	0.605853	false	none	0.789589	0.146424	0.377943	false	none	P48147
2830	PRKACA	cAMP-dependent protein kinase catalytic subunit alpha	-0.523973	0.061512	0.366875	false	none	-0.642909	0.0357704	0.130216	false	none	-0.345569	0.408133	0.609236	false	none	P17612-2
2923	PRKACG	cAMP-dependent protein kinase catalytic subunit gamma	-1.0283	0.00150564	0.037569	true	lower	-0.662293	0.0290483	0.114818	false	none	-1.76033	0.00203492	0.0986243	false	none	P22612
3480	PRKAG1	5-AMP-activated protein kinase subunit gamma-1	-0.0429927	0.843642	0.969701	false	none	-0.376457	0.0725611	0.201505	false	none	0.41552	0.240396	0.471613	false	none	P54619;P54619-3;P54619-2;F8VYY9;H0YIC9
2669	PRKAR1A	cAMP-dependent protein kinase type I-alpha regulatory subunit;cAMP-dependent protein kinase type I-alpha regulatory subunit, N-terminally processed	-0.456769	0.0673398	0.389463	false	none	-0.214491	0.462209	0.603628	false	none	-0.806727	0.0282493	0.19011	false	none	P10644;P10644-2;K7EPB2
2751	PRKAR2A	cAMP-dependent protein kinase type II-alpha regulatory subunit	-0.127422	0.467821	0.825639	false	none	0.150078	0.445883	0.593198	false	none	-0.528256	0.0297934	0.194166	false	none	P13861;P13861-2
3806	PRKCD	Protein kinase C delta type;Protein kinase C delta type regulatory subunit;Protein kinase C delta type catalytic subunit	-0.298152	0.478975	0.829491	false	none	-1.05688	0.0418445	0.141172	false	none	0.745097	0.187249	0.420138	false	none	Q05655;Q05655-2
1737	PRKCSH	Glucosidase 2 subunit beta	0.0884599	0.74219	0.923246	false	none	0.430308	0.130567	0.280594	false	none	-0.40532	0.243828	0.47462	false	none	K7ELL7;P14314-2;P14314
2188	PRKRA	Interferon-inducible double-stranded RNA-dependent protein kinase activator A	0.236038	0.249006	0.701833	false	none	0.451561	0.0650995	0.190313	false	none	-0.0872476	0.708046	0.829053	false	none	O75569;O75569-3;G5E9Q4
1897	PRMT5	Protein arginine N-methyltransferase 5;Protein arginine N-methyltransferase 5, N-terminally processed	-0.0336887	0.81817	0.959728	false	none	0.0444758	0.79222	0.866126	false	none	-0.146593	0.510329	0.692886	false	none	O14744;O14744-2;O14744-5;O14744-3;O14744-4;G3V580
2701	PRPS2	Ribose-phosphate pyrophosphokinase 2	0.169645	0.6869	0.91524	false	none	-0.539734	0.306035	0.469559	false	none	1.14504	0.00883111	0.136136	false	none	P11908;P11908-2
609	PRSS37	Probable inactive serine protease 37	0.285491	0.549139	0.869253	false	none	0.949647	0.0766022	0.206332	false	none	-1.15351	0.0459429	0.236856	false	none	A4D1T9
4185	PRSS8	Prostasin;Prostasin light chain;Prostasin heavy chain	-0.116129	0.68642	0.91524	false	none	-0.480866	0.230906	0.404867	false	none	0.352818	0.189176	0.420351	false	none	Q16651;Q16651-2
924	PSAP	Prosaposin;Saposin-A;Saposin-B-Val;Saposin-B;Saposin-C;Saposin-D	0.999446	0.0261155	0.220824	false	none	1.03532	0.0524375	0.163195	false	none	0.947632	0.0954654	0.315442	false	none	C9JIZ6;P07602;P07602-2;P07602-3;Q5BJH1
6848	PSAT1	Phosphoserine aminotransferase	-0.357079	0.236826	0.694121	false	none	-0.55697	0.102587	0.244592	false	none	-0.182175	0.679077	0.812915	false	none	Q9Y617;Q9Y617-2
2978	PSMA1	Proteasome subunit alpha type-1	-0.119295	0.445118	0.817892	false	none	-0.0513649	0.789417	0.864477	false	none	-0.217415	0.161361	0.388623	false	none	P25786;P25786-2;F5GX11
11	PSMA2	Proteasome subunit alpha type;Proteasome subunit alpha type-2	0.586474	0.0226018	0.201307	false	none	0.701754	0.0375141	0.13365	false	none	0.419959	0.083568	0.307567	false	none	A0A024RA52;P25787;C9JCK5
2979	PSMA3	Proteasome subunit alpha type-3	0.28548	0.160514	0.588417	false	none	0.494967	0.0354235	0.129676	false	none	-0.0171126	0.94705	0.971781	false	none	P25788-2;P25788
2980	PSMA4	Proteasome subunit alpha type-4;Proteasome subunit alpha type;Proteasome subunit beta type	-0.233564	0.280942	0.723889	false	none	-0.087573	0.75167	0.838957	false	none	-0.444439	0.0474565	0.240158	false	none	P25789;H0YN18;H0YMZ1;H0YL69;H0YMA1;H0YKT8;H0YMI6;H0YKS0
3014	PSMA5	Proteasome subunit alpha type-5	-0.440221	0.0240623	0.208748	false	none	-0.174953	0.409882	0.563376	false	none	-0.793911	0.000485944	0.0640994	false	none	P28066;P28066-2
1441	PSMA6	Proteasome subunit alpha type;Proteasome subunit alpha type-6	-0.333133	0.141399	0.554473	false	none	-0.107726	0.688138	0.793724	false	none	-0.65872	0.0243005	0.179367	false	none	G3V5Z7;P60900;G3V295;P60900-2;G3V3I1;P60900-3
1904	PSMA7	Proteasome subunit alpha type-7	0.117441	0.498305	0.836351	false	none	0.104494	0.595391	0.714041	false	none	0.136861	0.572197	0.742189	false	none	O14818;O14818-2;H0Y586;O14818-4
2887	PSMB1	Proteasome subunit beta type-1	-0.195173	0.386542	0.795565	false	none	-0.127586	0.690405	0.795156	false	none	-0.296554	0.264116	0.498388	false	none	P20618
3345	PSMB2	Proteasome subunit beta type-2	-0.264749	0.241381	0.701833	false	none	0.0302244	0.898871	0.937078	false	none	-0.690821	0.0360153	0.210116	false	none	P49721;A0A087WVV1
3344	PSMB3	Proteasome subunit beta type-3	0.101525	0.647128	0.90911	false	none	0.252518	0.347767	0.502832	false	none	-0.116575	0.694898	0.822306	false	none	P49720;A0A087WXQ8;A0A087WY10;A0A087WUL2
3015	PSMB4	Proteasome subunit beta type-4	-0.0740419	0.72071	0.915716	false	none	0.217448	0.335252	0.491654	false	none	-0.495083	0.0665156	0.272592	false	none	P28070
3017	PSMB5	Proteasome subunit beta type-5	0.0328866	0.858792	0.971504	false	none	0.0911648	0.70112	0.801836	false	none	-0.0512929	0.807914	0.893521	false	none	P28074;P28074-3
3016	PSMB6	Proteasome subunit beta type-6;Proteasome subunit beta type	0.0455891	0.843816	0.969701	false	none	0.313049	0.195147	0.364638	false	none	-0.389033	0.233483	0.465245	false	none	P28072;A0A087X2I4
5757	PSMB7	Proteasome subunit beta type-7;Proteasome subunit beta type	0.28978	0.211789	0.668913	false	none	0.231315	0.401127	0.554194	false	none	0.374229	0.230332	0.46383	false	none	Q99436;Q5TBG5;Q99436-2
3608	PSMC1	26S protease regulatory subunit 4	-0.0846843	0.616619	0.898583	false	none	0.0382219	0.862169	0.914172	false	none	-0.284407	0.154742	0.387895	false	none	P62191;P62191-2
3149	PSMC2	26S protease regulatory subunit 7	0.120673	0.39887	0.799654	false	none	0.191925	0.163175	0.324891	false	none	0.0177535	0.943798	0.97014	false	none	P35998;A0A1W2PQS1;P35998-2
6887	PSMC3	26S proteasome regulatory subunit 6A	-0.0372433	0.855778	0.971053	false	none	0.259561	0.19872	0.369763	false	none	-0.46596	0.161157	0.388623	false	none	R4GNH3;E9PN50
3246	PSMC4	26S protease regulatory subunit 6B	-0.0235121	0.877695	0.975995	false	none	0.0333527	0.873009	0.920552	false	none	-0.10565	0.537154	0.713603	false	none	P43686;P43686-2
3609	PSMC5	26S protease regulatory subunit 8	0.279701	0.0891599	0.444648	false	none	0.460096	0.0254136	0.106312	false	none	0.0191307	0.924744	0.9573	false	none	P62195;J3QQM1
166	PSMC6	26S protease regulatory subunit 10B	0.180735	0.209781	0.665719	false	none	0.175939	0.351739	0.505294	false	none	0.187663	0.312812	0.538552	false	none	A0A087X2I1;P62333;H0YJC0
5759	PSMD1	26S proteasome non-ATPase regulatory subunit 1	-0.138988	0.4907	0.833258	false	none	0.0412138	0.849544	0.904167	false	none	-0.399279	0.1812	0.414174	false	none	Q99460;A0A087WW66;Q99460-2
1821	PSMD11	26S proteasome non-ATPase regulatory subunit 11	-0.311584	0.0295572	0.24226	false	none	-0.369534	0.0472666	0.153272	false	none	-0.227877	0.284235	0.513854	false	none	O00231;O00231-2
1822	PSMD12	26S proteasome non-ATPase regulatory subunit 12	-0.266198	0.0693662	0.392683	false	none	-0.439594	0.00947239	0.060516	false	none	-0.0157353	0.94079	0.968547	false	none	O00232;O00232-2
6671	PSMD13	26S proteasome non-ATPase regulatory subunit 13	-0.503845	0.00648328	0.0931361	false	none	-0.568668	0.00464899	0.0430895	true	lower	-0.410211	0.236245	0.46621	false	none	Q9UNM6;J3KNQ3;A0A087WUL9;Q9UNM6-2;E9PL38;H0YD73
1851	PSMD14	26S proteasome non-ATPase regulatory subunit 14	-0.114272	0.52293	0.854076	false	none	0.239702	0.183177	0.35161	false	none	-0.645234	0.00131011	0.0912642	false	none	O00487
3917	PSMD2	26S proteasome non-ATPase regulatory subunit 2	0.0206026	0.888027	0.975995	false	none	0.138518	0.37196	0.524751	false	none	-0.14972	0.426238	0.623966	false	none	Q13200;Q13200-3;Q13200-2
1996	PSMD3	26S proteasome non-ATPase regulatory subunit 3	-0.192943	0.219023	0.679781	false	none	-0.390329	0.0168773	0.0832033	false	none	0.0921708	0.706418	0.827872	false	none	O43242;O43242-2
3498	PSMD4	26S proteasome non-ATPase regulatory subunit 4	-0.130483	0.479651	0.829491	false	none	-0.217011	0.345284	0.500325	false	none	-0.000691806	0.997703	0.99845	false	none	P55036;Q5VWC4;P55036-2;A6PVX3
4172	PSMD5	26S proteasome non-ATPase regulatory subunit 5	-0.0946753	0.726456	0.915716	false	none	-0.349792	0.278335	0.450733	false	none	0.288	0.458819	0.650118	false	none	Q16401-2;Q16401
4081	PSMD6	26S proteasome non-ATPase regulatory subunit 6	-0.174853	0.263568	0.708505	false	none	-0.221152	0.278067	0.450733	false	none	-0.107976	0.590774	0.752406	false	none	Q15008;Q15008-4;Q15008-3;Q15008-2;C9J0E9
3416	PSMD7	26S proteasome non-ATPase regulatory subunit 7	0.0589639	0.790567	0.944721	false	none	0.108169	0.698295	0.801059	false	none	-0.00664297	0.980353	0.989986	false	none	P51665;H3BNT7;H3BTM8
6886	PSMD8	26S proteasome non-ATPase regulatory subunit 8	-0.306642	0.121309	0.514504	false	none	-0.47984	0.019015	0.0896873	false	none	-0.0468467	0.89109	0.935925	false	none	R4GMR5;P48556;K7EJR3
3815	PSME1	Proteasome activator complex subunit 1	-0.255781	0.490592	0.833258	false	none	-0.976881	0.0198719	0.0918646	false	none	0.825868	0.0356897	0.210116	false	none	Q06323;Q06323-3;Q06323-2
4076	PSME4	Proteasome activator complex subunit 4	-0.324629	0.382334	0.795565	false	none	0.332723	0.321344	0.480949	false	none	-1.27414	0.0359766	0.210116	false	none	Q14997;Q14997-2;Q14997-3
4386	PSMF1	Proteasome inhibitor PI31 subunit	-0.150186	0.581395	0.881446	false	none	-0.190495	0.5643	0.689757	false	none	-0.0997994	0.788134	0.882605	false	none	Q5QPM7;Q92530;Q5QPM9;H0Y555
3203	PTGDS	Prostaglandin-H2 D-isomerase	-0.183777	0.643961	0.907503	false	none	-0.145121	0.801957	0.871074	false	none	-0.232097	0.530418	0.70793	false	none	P41222;Q5SQ11;H0Y5A1
4112	PTGES3	Prostaglandin E synthase 3	-0.113892	0.579469	0.881446	false	none	-0.339047	0.148146	0.303564	false	none	0.251985	0.307149	0.531542	false	none	Q15185-4;Q15185;A0A087WYT3;Q15185-3;B4DDC6
4071	PTGR1	Prostaglandin reductase 1	-0.713935	0.104591	0.481841	false	none	-1.28522	0.0070373	0.050651	false	none	0.111251	0.871157	0.925171	false	none	Q14914;Q14914-2
5101	PTGR2	Prostaglandin reductase 2	-0.406664	0.0944054	0.456977	false	none	-0.55437	0.0864776	0.222688	false	none	-0.203568	0.521374	0.702881	false	none	Q8N8N7;G3V3Y1;G3V2R9
5333	PTPMT1	Phosphatidylglycerophosphatase and protein-tyrosine phosphatase 1	0.0591358	0.881975	0.975995	false	none	0.748417	0.0460587	0.150451	false	none	-1.20455	0.0318835	0.200471	false	none	Q8WUK0;Q8WUK0-2
3027	PTPN6	Tyrosine-protein phosphatase non-receptor type 6	-0.17976	0.594461	0.88441	false	none	-0.865227	0.0429032	0.142939	false	none	0.734195	0.0552223	0.249185	false	none	P29350;P29350-3;P29350-4;P29350-2
3931	PTPRS	Receptor-type tyrosine-protein phosphatase S;Protein-tyrosine-phosphatase	0.0871594	0.802515	0.950496	false	none	-0.445585	0.301654	0.465107	false	none	0.753089	0.0197469	0.175063	false	none	Q13332-6;Q13332-2;Q13332-3;Q13332-4;Q13332;G8JL96;A0A0A0MR60;Q13332-7;Q13332-5
4552	PTRHD1	Putative peptidyl-tRNA hydrolase PTRHD1	-0.0984361	0.753335	0.926755	false	none	-0.439103	0.28777	0.45776	false	none	0.436897	0.275601	0.508568	false	none	Q6GMV3
3743	PURA	Transcriptional activator protein Pur-alpha	-0.322775	0.21289	0.669465	false	none	-0.543339	0.11052	0.254649	false	none	-0.074641	0.822295	0.899456	false	none	Q00577
4301	PYCRL	Pyrroline-5-carboxylate reductase 3;Pyrroline-5-carboxylate reductase	-0.408522	0.0231066	0.20444	false	none	-0.53236	0.000642152	0.0112884	true	lower	-0.238243	0.462	0.653397	false	none	Q53H96;A0A0A0MQS1;Q53H96-2
2683	PYGB	Glycogen phosphorylase, brain form	-0.763923	0.0934918	0.455858	false	none	-1.23259	0.0240909	0.103158	false	none	-0.086965	0.90321	0.941989	false	none	P11216
2525	PYGL	Glycogen phosphorylase, liver form	-0.0254109	0.947434	0.986562	false	none	-0.45921	0.311636	0.473722	false	none	0.571063	0.251273	0.483022	false	none	P06737;P06737-2
3282	QARS	Glutamine--tRNA ligase	-0.25136	0.363869	0.780304	false	none	-0.65968	0.0505055	0.160274	false	none	0.338435	0.363164	0.58174	false	none	P47897;P47897-2
2597	QDPR	Dihydropteridine reductase	-0.589886	0.114123	0.495025	false	none	-1.15763	0.00435866	0.0412991	true	lower	0.221174	0.71066	0.831385	false	none	P09417;P09417-2;B7Z415;D6RGG7
1834	QSOX1	Sulfhydryl oxidase 1	0.448463	0.125617	0.524452	false	none	0.462174	0.120923	0.268361	false	none	0.430182	0.373391	0.586106	false	none	O00391;O00391-2
3572	RAB10	Ras-related protein Rab-10	-0.452124	0.155307	0.576362	false	none	-1.14331	0.00146217	0.0201388	true	lower	0.671059	0.045507	0.236565	false	none	P61026
4164	RAB11B	Ras-related protein Rab-11B	-0.25302	0.244665	0.701833	false	none	-0.512067	0.0406924	0.137982	false	none	0.121159	0.701374	0.825901	false	none	Q15907;Q15907-2
3576	RAB14	Ras-related protein Rab-14	-0.160837	0.417057	0.810182	false	none	-0.14622	0.530447	0.663555	false	none	-0.18195	0.564922	0.737863	false	none	P61106;X6RFL8
6235	RAB18	Ras-related protein Rab-18	-0.318694	0.141523	0.554473	false	none	-0.642996	0.00530977	0.0452207	true	lower	0.16776	0.58975	0.751819	false	none	Q9NP72;Q9NP72-2;A0A087X163;H0Y6T8;Q5W0J0;Q9NP72-3
3637	RAB1A	Ras-related protein Rab-1A	-0.086537	0.718825	0.915716	false	none	-0.544971	0.0689967	0.196965	false	none	0.575645	0.00686778	0.129905	false	none	P62820;E7END7;P62820-2;P62820-3
6040	RAB1B	Ras-related protein Rab-1B	-0.156645	0.595204	0.884508	false	none	-0.293374	0.420617	0.570652	false	none	0.0313585	0.934042	0.963296	false	none	Q9H0U4;E9PLD0
3404	RAB27A	Ras-related protein Rab-27A	-0.263482	0.482641	0.832011	false	none	-1.08	0.00549583	0.0456052	true	lower	1.06336	0.00638585	0.129905	false	none	P51159;P51159-2;H3BN55;H3BVH7;H3BS49;H3BUD9
1817	RAB27B	Ras-related protein Rab-27B	-0.184244	0.627498	0.903381	false	none	-0.796611	0.0648426	0.190313	false	none	0.810852	0.0270403	0.19011	false	none	O00194
3403	RAB28	Ras-related protein Rab-28	0.0754097	0.847051	0.970722	false	none	0.585896	0.220471	0.395367	false	none	-0.860482	0.0922448	0.315116	false	none	P51157-2;H0Y9S6
3570	RAB2A	Ras-related protein Rab-2A	-0.0502158	0.849406	0.970722	false	none	0.430549	0.148499	0.303821	false	none	-0.744654	0.0236351	0.179367	false	none	P61019;P61019-2;E9PKL7
5328	RAB2B	Ras-related protein Rab-2B	-0.192694	0.637401	0.906705	false	none	0.501725	0.230817	0.404867	false	none	-1.19574	0.0241956	0.179367	false	none	Q8WUD1;Q8WUD1-2
2883	RAB3B	Ras-related protein Rab-3B	-0.409535	0.285575	0.724465	false	none	-1.01636	0.0151406	0.0777996	false	none	0.466982	0.361085	0.580366	false	none	P20337
2325	RAB3D	Ras-related protein Rab-3D	-0.132258	0.715792	0.915716	false	none	-0.870695	0.033376	0.125596	false	none	0.934373	0.00668043	0.129905	false	none	O95716
2885	RAB5A	Ras-related protein Rab-5A	-0.22558	0.517393	0.847401	false	none	-0.939505	0.00936288	0.0603909	false	none	0.666826	0.156616	0.388623	false	none	P20339-2;P20339
3571	RAB5B	Ras-related protein Rab-5B	-0.130412	0.696772	0.91524	false	none	-0.676419	0.132019	0.281304	false	none	0.571599	0.111314	0.342662	false	none	P61020;P61020-2
3398	RAB5C	Ras-related protein Rab-5C	-0.538823	0.0595193	0.359809	false	none	-0.661452	0.00467663	0.0430895	true	lower	-0.388944	0.465435	0.657021	false	none	P51148;P51148-2;K7ENY4;K7ERI8;K7ERQ8
2886	RAB6A	Ras-related protein Rab-6A	0.116845	0.525701	0.855282	false	none	-0.145256	0.486492	0.623756	false	none	0.466314	0.0800298	0.299459	false	none	P20340-2;P20340;P20340-4
3399	RAB7A	Ras-related protein Rab-7a	-0.536544	0.0535857	0.342538	false	none	-0.938009	0.00263765	0.0301954	true	lower	-0.0458647	0.908383	0.946645	false	none	P51149;C9J8S3;C9J4V0;C9J592;C9J4S4;C9IZZ0
3566	RAB8A	Ras-related protein Rab-8A	-0.321454	0.181448	0.622829	false	none	-0.798122	0.00135596	0.0194792	true	lower	0.367065	0.234016	0.465245	false	none	P61006;P61006-2
5435	RABGGTA	Geranylgeranyl transferase type-2 subunit alpha	-0.3291	0.144604	0.555944	false	none	-0.613135	0.014471	0.0749352	false	none	0.0496139	0.894317	0.937839	false	none	Q92696;H0YLH3
3659	RAC1	Ras-related C3 botulinum toxin substrate 1	-0.521106	0.0681543	0.390514	false	none	-0.949457	0.00298159	0.0323854	true	lower	0.121421	0.740118	0.855361	false	none	P63000;P63000-2
3485	RAD23B	UV excision repair protein RAD23 homolog B	-0.2238	0.393273	0.796943	false	none	-0.142586	0.72665	0.819425	false	none	-0.277943	0.422041	0.622348	false	none	P54727;P54727-2
3698	RAE1	mRNA export factor	-0.302831	0.361339	0.779314	false	none	-0.0219843	0.959416	0.973258	false	none	-0.688996	0.0678223	0.274577	false	none	P78406;E9PQ57;E9PPG9
2685	RALA	Ras-related protein Ral-A	-0.181595	0.585166	0.881446	false	none	-0.465359	0.0730002	0.201505	false	none	0.183246	0.785575	0.881216	false	none	P11233;H7C3P7;C9JPE8
2686	RALB	Ras-related protein Ral-B	0.172801	0.679603	0.915084	false	none	-0.802992	0.0846133	0.221031	false	none	1.14859	0.0226144	0.178729	false	none	P11234;P11234-2;C9J6B1;P11234-3;C9JQB3
806	RAN	GTP-binding nuclear protein Ran	0.158369	0.404656	0.804085	false	none	0.264322	0.257431	0.434252	false	none	0.00532455	0.982813	0.990973	false	none	B5MDF5;P62826;J3KQE5;F5H018;H0YFC6
3243	RANBP1	Ran-specific GTPase-activating protein	0.292253	0.122164	0.51649	false	none	0.546818	0.0262073	0.107633	false	none	0.00586723	0.978994	0.989986	false	none	P43487-2;P43487;F6WQW2;C9JXG8;C9JGV6;C9JJ34
3639	RAP1A	Ras-related protein Rap-1A	-0.296374	0.437383	0.813775	false	none	-1.15583	0.00462947	0.0430895	true	lower	0.563082	0.228449	0.463138	false	none	P62834;A0A075B6Q0
3437	RAP1GDS1	Rap1 GTPase-GDP dissociation stimulator 1	0.464858	0.136575	0.541437	false	none	-0.0772964	0.853205	0.906106	false	none	0.929562	0.0109005	0.144189	false	none	P52306;P52306-2
3476	RARS	Arginine--tRNA ligase, cytoplasmic	-0.196706	0.27122	0.713287	false	none	-0.20914	0.368681	0.522885	false	none	-0.178747	0.444069	0.637852	false	none	P54136;P54136-2
2850	RCC1	Regulator of chromosome condensation	-0.997104	0.0473266	0.316142	false	none	0.00259905	0.995071	0.996563	false	none	-2.44112	0.00494077	0.120059	false	none	P18754;P18754-2;C9JW69;C9JRH2;C9JMJ4;C9J3R0;C9JQZ4
5254	RDH11	Retinol dehydrogenase 11	-0.45743	0.276956	0.718474	false	none	-1.04762	0.0487187	0.156839	false	none	0.329483	0.589034	0.751623	false	none	Q8TC12;Q8TC12-2;G3V2G6;Q8TC12-3;G3V234;H0YJ46
3746	REEP5	Receptor expression-enhancing protein 5	-0.0194909	0.929552	0.978606	false	none	0.162708	0.464139	0.604966	false	none	-0.331831	0.365699	0.582329	false	none	Q00765
5599	REEP6	Receptor expression-enhancing protein 6	0.124123	0.720859	0.915716	false	none	0.555202	0.131388	0.280854	false	none	-0.522496	0.329767	0.559578	false	none	Q96HR9-2
3791	RELA	Transcription factor p65	0.222461	0.373423	0.79157	false	none	0.188996	0.551436	0.678378	false	none	0.260109	0.504431	0.685574	false	none	Q04206;Q04206-3;Q04206-4;A0A087X0W8;Q2TAM5;Q04206-2;E9PKH5;E9PKV4;A0A087WVP0;E9PQS6;E9PI38
1966	RER1	Protein RER1	0.212398	0.451917	0.821051	false	none	0.25991	0.318187	0.478713	false	none	0.153009	0.760135	0.867242	false	none	O15258;Q5T092;A0A0A0MR06;Q5T091;Q5T093
3590	RHOA	Transforming protein RhoA	-0.477073	0.254506	0.701833	false	none	-1.28324	0.0142281	0.0744701	false	none	0.530641	0.2661	0.500013	false	none	P61586;C9JNR4;C9JX21
4893	RHPN2	Rhophilin-2	-0.259873	0.610332	0.896048	false	none	-1.26785	0.0379818	0.133968	false	none	0.9161	0.161866	0.388623	false	none	Q8IUC4;Q8IUC4-2
5038	RIBC1	RIB43A-like with coiled-coils protein 1	0.0764231	0.820013	0.960155	false	none	0.427571	0.230294	0.404867	false	none	-0.766332	0.125168	0.354318	false	none	Q8N443;Q8N443-3
3111	RNASE4	Ribonuclease 4	0.0671827	0.869811	0.975995	false	none	-0.175168	0.710169	0.807333	false	none	0.448019	0.338996	0.566832	false	none	P34096
2730	RNH1	Ribonuclease inhibitor	-0.358547	0.0912922	0.45006	false	none	-0.555868	0.0327233	0.124493	false	none	-0.0735278	0.828617	0.900759	false	none	P13489
6105	RNPEP	Aminopeptidase B	-0.517496	0.11224	0.491649	false	none	-1.0195	0.00742848	0.0522339	false	none	0.298253	0.468452	0.658209	false	none	Q9H4A4;A6NKB8
6184	ROPN1	Ropporin-1A	0.163549	0.658456	0.911616	false	none	0.784941	0.0620994	0.186438	false	none	-0.734017	0.105637	0.333642	false	none	Q9HAT0;C9J6H4;C9JP07
5985	ROPN1B	Ropporin-1B	0.406096	0.561501	0.8733	false	none	1.52114	0.0191324	0.0896873	false	none	-1.26647	0.265475	0.499822	false	none	Q9BZX4;D6RCR2;D6RA85
5525	ROPN1L	Ropporin-1-like protein	0.256596	0.406864	0.804098	false	none	0.589109	0.103664	0.245996	false	none	-0.46385	0.230954	0.463992	false	none	Q96C74
3007	RPL10	60S ribosomal protein L10	-0.116731	0.459197	0.825639	false	none	-0.117746	0.573603	0.694143	false	none	-0.11487	0.426875	0.623966	false	none	X1WI28;P27635
3649	RPL10A	60S ribosomal protein L10a	0.200179	0.300766	0.72794	false	none	0.349129	0.151916	0.309391	false	none	-0.023245	0.911412	0.948322	false	none	P62906
3650	RPL11	60S ribosomal protein L11	0.0716989	0.780087	0.938642	false	none	0.0673183	0.848529	0.904015	false	none	0.0775398	0.827528	0.900759	false	none	P62913;Q5VVC8
3049	RPL12	60S ribosomal protein L12	-0.158997	0.419765	0.811252	false	none	-0.247868	0.375738	0.526839	false	none	-0.0256914	0.8984	0.939165	false	none	P30050;P30050-2
2989	RPL13	60S ribosomal protein L13	0.263752	0.152236	0.571313	false	none	0.285146	0.165205	0.327956	false	none	0.23285	0.4305	0.625842	false	none	P26373;P26373-2;J3QSB4
3188	RPL13A;RPL13a	60S ribosomal protein L13a	-0.133746	0.490849	0.833258	false	none	-0.133194	0.513545	0.646042	false	none	-0.134542	0.700103	0.825541	false	none	P40429;M0QYS1;Q8J015
3587	RPL15	60S ribosomal protein L15;Ribosomal protein L15	0.276303	0.17301	0.612353	false	none	0.541473	0.0277385	0.111287	false	none	-0.0883062	0.638362	0.787561	false	none	P61313;A0A2R8YEM3;E7EQV9;E7ENU7;E7EX53;A0A2R8Y738;P61313-2
94	RPL17;RPL17-C18orf32	60S ribosomal protein L17	0.307631	0.181289	0.622829	false	none	0.374892	0.249618	0.425912	false	none	0.198333	0.383285	0.591303	false	none	A0A087WXM6;J3QQT2;J3KRX5;A0A0A6YYL6;P18621;P18621-3;J3QLC8;A0A0A0MRF8;P18621-2;J3KRB3;A0A087WWH0;J3QS96
1419	RPL18	60S ribosomal protein L18	-0.235104	0.321081	0.748629	false	none	-0.309057	0.228415	0.404725	false	none	-0.133418	0.69059	0.819386	false	none	G3V203;J3QQ67;Q07020;H0YHA7;Q07020-2;F8VYV2;A0A075B7A0;F8VUA6
3778	RPL18A	60S ribosomal protein L18a	0.00895137	0.974491	0.994917	false	none	-0.236382	0.456827	0.59953	false	none	0.376951	0.393379	0.603233	false	none	Q02543;M0R3D6;M0R1A7;M0R117;M0R0P7
1686	RPL19	Ribosomal protein L19;60S ribosomal protein L19	0.49573	0.0134684	0.142808	false	none	0.480857	0.0681875	0.196333	false	none	0.522996	0.0269585	0.19011	false	none	J3QR09;J3KTE4;P84098
1759	RPL22	60S ribosomal protein L22	0.928928	0.0034535	0.0615183	false	none	1.14293	0.00200247	0.0248272	true	higher	0.500922	0.318468	0.54688	false	none	K7ERI7;P35268;K7EP65;K7EKS7;K7ELC4;K7EMH1;K7EJT5
3638	RPL23	60S ribosomal protein L23	-0.0906438	0.661658	0.911616	false	none	-0.182592	0.419195	0.570652	false	none	0.0115213	0.96951	0.983497	false	none	P62829;J3KTJ3;C9JD32;J3KT29
3264	RPL27A	60S ribosomal protein L27a	-0.0254252	0.922331	0.978606	false	none	0.0502842	0.864719	0.915424	false	none	-0.144397	0.767747	0.870722	false	none	P46776;E9PJD9;E9PLL6
3179	RPL3	60S ribosomal protein L3	0.24901	0.263172	0.708505	false	none	0.114461	0.701736	0.801836	false	none	0.443359	0.0488661	0.244513	false	none	P39023;G5E9G0;H7C422;B5MCW2;H7C3M2
3156	RPL4	60S ribosomal protein L4	-0.203032	0.304547	0.730476	false	none	-0.305585	0.191596	0.359511	false	none	-0.054899	0.847627	0.90809	false	none	P36578;H3BM89
535	RPL5	60S ribosomal protein L5	0.17294	0.394061	0.796943	false	none	0.253223	0.301832	0.465107	false	none	0.0525156	0.867427	0.922677	false	none	A0A2R8Y6J3;P46777
3784	RPL6	60S ribosomal protein L6	0.110887	0.559034	0.872511	false	none	0.177213	0.472918	0.612821	false	none	0.0113975	0.960241	0.977731	false	none	Q02878
2844	RPL7	60S ribosomal protein L7	0.00679784	0.971152	0.994917	false	none	0.0193815	0.942425	0.959664	false	none	-0.0120777	0.950609	0.974061	false	none	P18124;A8MUD9
3627	RPL7A	60S ribosomal protein L7a	-0.0585869	0.799184	0.949075	false	none	0.0456006	0.866872	0.916859	false	none	-0.20908	0.56237	0.735872	false	none	P62424;Q5T8U3;Q5T8U2
3652	RPL8	60S ribosomal protein L8	-0.0332407	0.880597	0.975995	false	none	-0.0934043	0.716533	0.812639	false	none	0.0469775	0.885419	0.932166	false	none	P62917;E9PKZ0;G3V1A1;E9PKU4
3102	RPL9	60S ribosomal protein L9	0.513082	0.10945	0.48879	false	none	0.364645	0.354344	0.506856	false	none	0.66152	0.129728	0.358186	false	none	P32969;D6RAN4;A0A2R8Y5Y7;E7ESE0;H0Y9V9
2505	RPLP0;RPLP0P6	60S acidic ribosomal protein P0;60S acidic ribosomal protein P0-like	0.0849125	0.6548	0.911165	false	none	0.0207114	0.912642	0.945185	false	none	0.181214	0.555136	0.727119	false	none	P05388;F8VWS0;P05388-2;F8VU65;F8VW21;F8VPE8;G3V210;F8VZS0;F8VQY6;F8VRK7;Q8NHW5;F8VS58;F8VWV4
2504	RPLP2	60S acidic ribosomal protein P2	0.242009	0.332244	0.758765	false	none	0.29717	0.331194	0.489464	false	none	0.162331	0.663371	0.803503	false	none	P05387;H0YDD8
2484	RPN1	Dolichyl-diphosphooligosaccharide--protein glycosyltransferase subunit 1	0.214255	0.25764	0.701833	false	none	0.279564	0.144902	0.29921	false	none	0.11992	0.699827	0.825541	false	none	P04843;B7Z4L4
2485	RPN2	Dolichyl-diphosphooligosaccharide--protein glycosyltransferase subunit 2	0.0202319	0.939898	0.981948	false	none	0.165879	0.624242	0.736934	false	none	-0.173965	0.565548	0.737863	false	none	P04844
3618	RPS11	40S ribosomal protein S11	0.162697	0.492101	0.833563	false	none	-0.193667	0.505906	0.640048	false	none	0.598252	0.0373072	0.215382	false	none	P62280;M0QZC5
2974	RPS12	40S ribosomal protein S12	-0.244343	0.434437	0.813775	false	none	-0.0733094	0.887524	0.930404	false	none	-0.453384	0.0607126	0.262499	false	none	P25398
3617	RPS13	40S ribosomal protein S13	-0.17877	0.497648	0.836299	false	none	-0.258597	0.468928	0.608992	false	none	-0.0690077	0.850586	0.908379	false	none	P62277;J3KMX5;E9PS50
545	RPS14	40S ribosomal protein S14	-0.0352106	0.901743	0.978606	false	none	-0.151341	0.674565	0.781629	false	none	0.138985	0.677308	0.812915	false	none	P62263;A0A2R8Y811;E5RH77
3612	RPS16	40S ribosomal protein S16	0.0517277	0.8505	0.970722	false	none	-0.319177	0.343462	0.49931	false	none	0.608084	0.06191	0.263713	false	none	P62249;M0R210;M0R3H0;M0R1M5
3616	RPS18	40S ribosomal protein S18	0.135953	0.556625	0.872511	false	none	0.0249894	0.936569	0.956618	false	none	0.296235	0.229717	0.46383	false	none	P62269
3178	RPS19	40S ribosomal protein S19	0.453041	0.056125	0.350388	false	none	0.44108	0.0886775	0.224714	false	none	0.468991	0.13188	0.360811	false	none	P39019;M0R2L9;M0QXK4;M0QYF7;M0R140
2789	RPS2	40S ribosomal protein S2	-0.113354	0.580645	0.881446	false	none	-0.17615	0.510286	0.643152	false	none	-0.0113097	0.96949	0.983497	false	none	P15880;H0YEN5;E9PQD7;E9PMM9;I3L404;E9PM36
3562	RPS20	40S ribosomal protein S20	-0.0724845	0.757363	0.9299	false	none	-0.489806	0.0509641	0.160585	false	none	0.449168	0.0740773	0.282764	false	none	P60866;P60866-2;E5RJX2;E5RIP1
3641	RPS25	40S ribosomal protein S25	-0.165375	0.503157	0.841325	false	none	0.0422936	0.894821	0.935431	false	none	-0.424962	0.0961991	0.31587	false	none	P62851
3642	RPS26;RPS26P11	40S ribosomal protein S26;Putative 40S ribosomal protein S26-like 1	-0.538558	0.0904707	0.449185	false	none	-0.612133	0.0976631	0.237285	false	none	-0.452721	0.405724	0.608946	false	none	P62854;Q5JNZ5
3656	RPS27A	Ubiquitin-40S ribosomal protein S27a;Ubiquitin;40S ribosomal protein S27a	-0.552755	0.000453463	0.0190956	true	lower	-0.454023	0.0140556	0.0744701	false	none	-0.695368	0.00184377	0.0986243	false	none	P62979;A0A2R8Y422
2941	RPS3	40S ribosomal protein S3	0.0906649	0.62935	0.905071	false	none	-0.117593	0.62496	0.736934	false	none	0.391482	0.118212	0.348635	false	none	P23396;P23396-2;E9PL09;H0YEU2;E9PPU1
3584	RPS3A	40S ribosomal protein S3a	0.482194	0.040395	0.288597	false	none	0.256498	0.374572	0.526839	false	none	0.783121	0.0205622	0.176566	false	none	P61247;D6RG13;D6RAT0;D6RB09;E9PFI5;H0Y9Y4;H0Y8L7;D6R9B6
3631	RPS4X	40S ribosomal protein S4, X isoform	-0.00635122	0.983746	0.994917	false	none	-0.460692	0.269777	0.443202	false	none	0.67516	0.00694994	0.129905	false	none	P62701
1790	RPS5	40S ribosomal protein S5;40S ribosomal protein S5, N-terminally processed	0.339506	0.10652	0.486774	false	none	0.32966	0.219544	0.394636	false	none	0.354978	0.247273	0.478752	false	none	M0R0F0;P46782;M0R0R2;M0QZN2
3635	RPS6	40S ribosomal protein S6	-0.18821	0.32326	0.749783	false	none	-0.255543	0.258103	0.434289	false	none	-0.0787937	0.780652	0.879386	false	none	P62753
751	RPS6KA3	Ribosomal protein S6 kinase alpha-3	-0.186141	0.691536	0.91524	false	none	-0.863118	0.135856	0.285451	false	none	0.829323	0.188048	0.420138	false	none	B4DG22;B1AXG1;B7ZB17;P51812
3605	RPS7	40S ribosomal protein S7	0.18138	0.488844	0.833258	false	none	0.075855	0.784133	0.860807	false	none	0.29863	0.385669	0.594296	false	none	P62081;B5MCP9
3611	RPS8	40S ribosomal protein S8	-0.123718	0.525921	0.855282	false	none	-0.33743	0.187577	0.356477	false	none	0.184978	0.429415	0.625626	false	none	P62241;Q5JR95
8	RPS9	40S ribosomal protein S9	0.0354215	0.892468	0.975995	false	none	-0.425901	0.136755	0.286372	false	none	0.727405	0.0532155	0.246006	false	none	A0A024R4M0;P46781;B5MCT8;C9JM19
277	RPSA	40S ribosomal protein SA	-0.0836653	0.709761	0.915716	false	none	-0.208897	0.449325	0.593767	false	none	0.0972247	0.752835	0.864079	false	none	C9J9K3;A0A0C4DG17;P08865
5394	RSPH1	Radial spoke head 1 homolog	0.23317	0.618785	0.898583	false	none	0.639971	0.236126	0.411296	false	none	-0.512632	0.489342	0.676071	false	none	Q8WYR4;Q8WYR4-2
6557	RSPH14	Radial spoke head 14 homolog	-0.335619	0.467757	0.825639	false	none	0.368394	0.408358	0.56186	false	none	-1.44193	0.0696222	0.27601	false	none	Q9UHP6
6035	RSPH6A	Radial spoke head protein 6 homolog A	0.404026	0.511124	0.84304	false	none	1.15483	0.0787859	0.210516	false	none	-1.24774	0.277733	0.509437	false	none	Q9H0K4;M0R2K1;M0R103
6061	RSPH9	Radial spoke head protein 9 homolog	-0.204078	0.71731	0.915716	false	none	0.928137	0.110551	0.254649	false	none	-1.9024	0.0355363	0.210116	false	none	Q9H1X1;Q9H1X1-2
6773	RTCB	tRNA-splicing ligase RtcB homolog	-0.126818	0.633747	0.906705	false	none	-0.264691	0.515087	0.64704	false	none	0.0627579	0.805875	0.893478	false	none	Q9Y3I0
6261	RTN4	Reticulon-4	0.449415	0.048261	0.320779	false	none	0.407114	0.114292	0.259684	false	none	0.507579	0.129835	0.358186	false	none	Q9NQC3;Q9NQC3-4;Q9NQC3-6
6705	RUVBL1	RuvB-like 1	-0.596664	0.0111393	0.128294	false	none	-0.326523	0.260273	0.43684	false	none	-0.986868	0.0001681	0.0249536	true	lower	Q9Y265;Q9Y265-2;E7ETR0
6698	RUVBL2	RuvB-like 2	-0.35682	0.146606	0.555944	false	none	-0.0139369	0.954404	0.968909	false	none	-0.852096	0.0141811	0.153401	false	none	Q9Y230;Q9Y230-2;M0R0Y3
3092	S100A11	Protein S100-A11;Protein S100-A11, N-terminally processed	-0.0084901	0.981173	0.994917	false	none	-0.18528	0.723192	0.817415	false	none	0.22723	0.588046	0.75108	false	none	P31949
2520	S100A9	Protein S100-A9	-0.113191	0.842565	0.969701	false	none	-0.498875	0.451015	0.594467	false	none	0.492884	0.545362	0.719964	false	none	P06702
6324	SACM1L	Phosphatidylinositide phosphatase SAC1	0.198289	0.504322	0.842217	false	none	0.294491	0.340871	0.498515	false	none	0.05933	0.897483	0.939165	false	none	Q9NTJ5;E9PGZ4
6276	SAR1A	GTP-binding protein SAR1a	0.428137	0.032872	0.256317	false	none	0.74854	0.000689973	0.011818	true	higher	-0.0524689	0.824053	0.899456	false	none	Q9NR31;Q9NR31-2;H0Y5E8
3341	SARS	Serine--tRNA ligase, cytoplasmic	-0.17497	0.588902	0.881446	false	none	-0.68685	0.087175	0.222688	false	none	0.528865	0.16905	0.396925	false	none	Q5T5C7;P49591
128	SBDS	Ribosome maturation protein SBDS	0.115197	0.560739	0.873132	false	none	0.146143	0.539147	0.669425	false	none	0.0687798	0.830723	0.901189	false	none	Q9Y3A5;A0A087X020
1950	SCAMP2	Secretory carrier-associated membrane protein 2	0.337999	0.248212	0.701833	false	none	-0.0842857	0.750085	0.838589	false	none	0.707499	0.0879025	0.31478	false	none	O15127
5135	SCCPDH	Saccharopine dehydrogenase-like oxidoreductase	0.216716	0.557664	0.872511	false	none	1.00247	0.00630966	0.0483404	true	higher	-0.830959	0.0739296	0.282764	false	none	Q8NBX0
5348	SCFD1	Sec1 family domain-containing protein 1	-0.59801	0.0137331	0.144468	false	none	-0.788429	0.00295042	0.0323095	true	lower	-0.365277	0.377536	0.587864	false	none	Q8WVM8;Q8WVM8-2;Q8WVM8-3
2917	SCP2	Non-specific lipid-transfer protein	0.170705	0.606341	0.893642	false	none	-0.471241	0.0727092	0.201505	false	none	0.904357	0.064804	0.268044	false	none	P22307;P22307-7;P22307-8;P22307-4;P22307-2
6191	SCPEP1	Retinoid-inducible serine carboxypeptidase	1.51443	0.000335552	0.0160106	true	higher	1.82762	1.63771e-05	0.000810363	true	higher	1.06203	0.109746	0.34123	false	none	Q9HB40;Q9HB40-2
3863	SCRN1	Secernin-1	-0.258501	0.457819	0.825639	false	none	-0.852174	0.0670048	0.194217	false	none	0.401136	0.30437	0.528908	false	none	Q12765;Q12765-2;Q12765-3
1859	SDCBP	Syntenin-1	0.208123	0.531145	0.857321	false	none	0.331511	0.450053	0.594141	false	none	0.0384647	0.912135	0.948337	false	none	O00560;O00560-3;B4DHN5;E9PBU7
5836	SDF4	45 kDa calcium-binding protein	2.01467	0.000558783	0.0213821	true	higher	2.74195	5.47214e-06	0.000513449	true	higher	0.964163	0.301319	0.525538	false	none	Q9BRK5;Q9BRK5-6;G3V1E2;Q9BRK5-4;Q9BRK5-3;Q9BRK5-2;H0Y3T6
3072	SDHA	Succinate dehydrogenase [ubiquinone] flavoprotein subunit, mitochondrial	0.392493	0.34271	0.76438	false	none	1.16172	0.00153141	0.0206663	true	higher	-0.718608	0.200189	0.430868	false	none	P31040;D6RFM5;P31040-2;A0A087X1I3;P31040-3
2908	SDHB	Succinate dehydrogenase [ubiquinone] iron-sulfur subunit, mitochondrial	0.304113	0.43543	0.813775	false	none	0.908695	0.0174669	0.08494	false	none	-0.678334	0.272952	0.505075	false	none	P21912;A0A087WWT1
3512	SEC13	Protein SEC13 homolog	-0.416421	0.069758	0.393235	false	none	-0.557258	0.131033	0.280854	false	none	-0.295703	0.300767	0.525538	false	none	P55735;P55735-2;P55735-4;P55735-3;A8MXL6
2235	SEC14L2	SEC14-like protein 2	0.0524698	0.880856	0.975995	false	none	-0.610434	0.15006	0.306077	false	none	0.798237	0.072877	0.280587	false	none	O76054;B3KRD8;O76054-5;O76054-4
2166	SEC22B	Vesicle-trafficking protein SEC22b	-0.0690473	0.77042	0.935711	false	none	-0.177031	0.576048	0.695213	false	none	0.0869294	0.792402	0.886641	false	none	O75396
1059	SEC31A	Protein transport protein Sec31A	-0.0848201	0.801393	0.950496	false	none	-0.329424	0.375578	0.526839	false	none	0.194727	0.72394	0.842494	false	none	O94979-8;D6REX3;O94979;O94979-2;O94979-9;O94979-4;O94979-10;O94979-3;O94979-6;D6RHZ5;H7BXG7;O94979-7;O94979-5
6533	SEC63	Translocation protein SEC63 homolog	0.27075	0.366268	0.784188	false	none	0.607154	0.089339	0.224778	false	none	-0.209826	0.604979	0.762502	false	none	Q9UGP8
3919	SELENBP1	Selenium-binding protein 1	-0.747759	0.176133	0.619245	false	none	-2.01313	5.05291e-05	0.00195345	true	lower	0.992122	0.125218	0.354318	false	none	Q13228;Q13228-4;Q13228-3;Q13228-2
2475	SEMG1	Semenogelin-1;Alpha-inhibin-92;Alpha-inhibin-31;Seminal basic protein	1.5163	8.97452e-05	0.00666108	true	higher	1.95004	2.26219e-08	7.55571e-06	true	higher	0.889786	0.188812	0.420351	false	none	P04279;P04279-2
3774	SEMG2	Semenogelin-2	1.54192	9.75379e-05	0.00685846	true	higher	1.85904	5.13805e-06	0.000513449	true	higher	1.08385	0.115903	0.345839	false	none	Q02383
808	SEPTIN10	Septin-10	-0.108197	0.775759	0.937932	false	none	0.322727	0.535834	0.667171	false	none	-0.754585	0.0374017	0.215382	false	none	E7EW69;B5ME97;Q9P0V9;Q9P0V9-2;E7EX04;Q9P0V9-3
1994	SEPTIN4	Septin-4	-0.301585	0.506403	0.842397	false	none	0.308449	0.489538	0.625305	false	none	-1.52165	0.0617254	0.263713	false	none	O43236-4;O43236;O43236-3;O43236-2;O43236-5;J3KSZ7;J3QRT6
4166	SEPTIN7	Septin-7	0.410336	0.100636	0.473413	false	none	0.814062	0.00589852	0.0469903	true	higher	-0.127966	0.69799	0.824504	false	none	Q16181;E7ES33;E7EPK1;Q16181-2;G3V1Q4
2392	SERPINA1	Alpha-1-antitrypsin;Short peptide from AAT	0.114132	0.748813	0.9252	false	none	0.377746	0.383606	0.534967	false	none	-0.266645	0.531945	0.70926	false	none	P01009;P01009-2;P01009-3
2393	SERPINA3	Alpha-1-antichymotrypsin;Alpha-1-antichymotrypsin His-Pro-less	-1.22556	0.0117904	0.130715	false	none	-1.79036	0.0059165	0.0469903	true	lower	-0.448959	0.357601	0.580366	false	none	P01011;G3V595;G3V3A0
2497	SERPINA5	Plasma serine protease inhibitor	1.65719	0.000146919	0.00934682	true	higher	1.59862	0.000969906	0.0150892	true	higher	1.7418	0.0280839	0.19011	false	none	P05154;G3V5Q9;G3V2M1
3123	SERPINB6	Serpin B6	-0.747512	0.0248443	0.212769	false	none	-1.0111	0.00564086	0.0458857	true	lower	-0.36677	0.524641	0.705862	false	none	P35237
2391	SERPINC1	Antithrombin-III	-1.12902	0.0341232	0.260986	false	none	-1.89724	0.0472655	0.153272	false	none	-0.616865	0.200599	0.430868	false	none	P01008
2586	SERPINF2	Alpha-2-antiplasmin	-0.0529993	0.888921	0.975995	false	none	0.304214	0.437424	0.585569	false	none	-0.489593	0.377779	0.587864	false	none	P08697;P08697-2;A0A0G2JPA8;C9JMH6;A0A0J9YY65
2498	SERPING1	Plasma protease C1 inhibitor	-3.55661	0.000281203	0.0156536	true	lower	-4.85451	5.71433e-06	0.000513449	true	lower	-1.44752	0.291231	0.517586	false	none	P05155-2;P05155;P05155-3;E9PGN7;H9KV48
3090	SFN	14-3-3 protein sigma	-0.0743466	0.808253	0.954753	false	none	-0.508472	0.226195	0.403355	false	none	0.552723	0.071017	0.276615	false	none	P31947;P31947-2
2049	SGTA	Small glutamine-rich tetratricopeptide repeat-containing protein alpha	-0.260356	0.171197	0.610858	false	none	-0.355592	0.189659	0.358902	false	none	-0.13791	0.554824	0.727119	false	none	O43765;K7EMD6
6756	SH3GLB1	Endophilin-B1	0.00669228	0.973796	0.994917	false	none	0.188336	0.417421	0.569996	false	none	-0.255682	0.373774	0.586106	false	none	Q9Y371
3112	SHMT1	Serine hydroxymethyltransferase, cytosolic	-0.158245	0.425721	0.813105	false	none	-0.0392356	0.878211	0.925307	false	none	-0.316923	0.14588	0.377943	false	none	P34896-2;P34896;P34896-3;P34896-4
6045	SIL1	Nucleotide exchange factor SIL1	1.47053	0.000224291	0.0130284	true	higher	1.61203	5.11756e-05	0.00195345	true	higher	1.26616	0.0783764	0.294183	false	none	Q9H173;D6REA1
4134	SKIV2L	Helicase SKI2W	-0.55325	0.192031	0.638192	false	none	-1.35627	0.0101189	0.0621774	false	none	0.550902	0.27204	0.505075	false	none	Q15477
1089	SKP1	S-phase kinase-associated protein 1	-0.111833	0.636694	0.906705	false	none	-0.152133	0.614646	0.731522	false	none	-0.0772901	0.821356	0.899456	false	none	E5RJR5;P63208;E7ERH2;F8W8N3;P63208-2
3470	SLC16A1	Monocarboxylate transporter 1	-0.18027	0.47151	0.828184	false	none	-0.00611473	0.984739	0.989182	false	none	-0.453943	0.0938744	0.315116	false	none	P53985;Q5T8R5
3454	SLC25A1	Tricarboxylate transport protein, mitochondrial	-0.238919	0.361914	0.779314	false	none	0.155986	0.614894	0.731522	false	none	-0.732551	0.00677001	0.129905	false	none	P53007;B4DP62
6504	SLC25A10	Mitochondrial dicarboxylate carrier	-0.455915	0.222354	0.679781	false	none	0.416935	0.237033	0.412338	false	none	-1.52273	0.00252782	0.0986243	false	none	Q9UBX3-2;Q9UBX3;F6RGN5
1626	SLC25A11	Mitochondrial 2-oxoglutarate/malate carrier protein	-0.183332	0.619671	0.898893	false	none	0.122007	0.7512	0.838957	false	none	-0.679508	0.22208	0.457869	false	none	I3L1P8;Q02978;Q02978-2
6592	SLC25A13	Calcium-binding mitochondrial carrier protein Aralar2	0.121331	0.723405	0.915716	false	none	0.698922	0.0328477	0.124493	false	none	-0.745056	0.0590979	0.258868	false	none	Q9UJS0-2;Q9UJS0
6203	SLC25A19	Mitochondrial thiamine pyrophosphate carrier	-0.329543	0.494186	0.833563	false	none	0.545343	0.287398	0.45776	false	none	-1.70436	0.0276495	0.19011	false	none	Q9HC21;Q9HC21-2
3740	SLC25A3	Phosphate carrier protein, mitochondrial	-0.0275015	0.940788	0.981948	false	none	0.664485	0.0522809	0.163195	false	none	-1.02704	0.0388082	0.217565	false	none	Q00325-2;Q00325;F8VVM2
6027	SLC25A31	ADP/ATP translocase 4;ADP/ATP translocase 4, N-terminally processed	0.274306	0.478486	0.829491	false	none	0.936812	0.0107254	0.0636849	false	none	-0.682647	0.204526	0.436496	false	none	Q9H0C2
2496	SLC25A5	ADP/ATP translocase 2;ADP/ATP translocase 2, N-terminally processed	0.499039	0.146892	0.555944	false	none	0.759739	0.0180634	0.086988	false	none	0.0521266	0.940999	0.968547	false	none	P05141
2712	SLC25A6	ADP/ATP translocase 3;ADP/ATP translocase 3, N-terminally processed	-0.0822874	0.771376	0.936021	false	none	0.385202	0.186288	0.354795	false	none	-0.757549	0.0804683	0.299459	false	none	P12236
5290	SLC2A14	Solute carrier family 2, facilitated glucose transporter member 14	-0.734352	0.0428632	0.299406	false	none	-0.195838	0.649867	0.757611	false	none	-1.60944	0.000643814	0.0640994	false	none	Q8TDB8-4;Q8TDB8-2;Q8TDB8;Q8TDB8-5;Q8TDB8-3
2928	SLC2A5	Solute carrier family 2, facilitated glucose transporter member 5	-0.0483628	0.841905	0.969701	false	none	0.0233714	0.934656	0.956126	false	none	-0.164931	0.687011	0.817715	false	none	P22732
4295	SLC44A4	Choline transporter-like protein 4	-0.592159	0.150045	0.566273	false	none	-1.565	0.00202397	0.0248272	true	lower	0.380687	0.311081	0.536264	false	none	Q53GD3;Q53GD3-4;A0A0G2JL76;Q53GD3-3
1898	SLC9A3R1	Na(+)/H(+) exchange regulatory cofactor NHE-RF1	-0.589193	0.113437	0.493656	false	none	-0.888982	0.0751243	0.205062	false	none	-0.156165	0.713137	0.833553	false	none	O14745;O14745-2;J3QRP6
2453	SLPI	Antileukoproteinase	1.46232	0.0122396	0.134034	false	none	1.78698	0.00654912	0.0483404	true	higher	0.407193	0.646584	0.790646	false	none	P03973
1583	SMPD4	Sphingomyelin phosphodiesterase 4	-0.64142	0.151962	0.571313	false	none	0.0658528	0.878904	0.925308	false	none	-1.61392	0.0307128	0.198451	false	none	H7BXF4;Q9NXE4-2;Q9NXE4-6;Q9NXE4-8;Q9NXE4-10;Q9NXE4-9;Q9NXE4-7;Q9NXE4-5
5401	SMPDL3B	Acid sphingomyelinase-like phosphodiesterase 3b	-0.66175	0.0199479	0.185072	false	none	-0.924831	0.0294124	0.115006	false	none	-0.332899	0.223776	0.459946	false	none	Q92485;Q92485-2;F8VWW8;Q5T0Y8
5147	SMRP1	Spermatid-specific manchette-related protein 1	-0.395191	0.431847	0.813775	false	none	0.546561	0.252264	0.429332	false	none	-1.7555	0.0118547	0.149414	false	none	Q8NCR6
3446	SMS	Spermine synthase	0.633503	0.107254	0.486774	false	none	0.178366	0.688567	0.793724	false	none	1.18978	0.0186791	0.169763	false	none	P52788;P52788-2;H7C2R7
1813	SNAP23	Synaptosomal-associated protein 23;Synaptosomal-associated protein	-0.645312	0.0143214	0.148321	false	none	-0.808355	0.0284414	0.113426	false	none	-0.446036	0.235927	0.46621	false	none	O00161;O00161-2;H3BM38;H3BNE1;H3BR18;H3BPJ0
4733	SND1	Staphylococcal nuclease domain-containing protein 1	-0.116003	0.662881	0.911616	false	none	-0.39501	0.265178	0.439954	false	none	0.287007	0.382917	0.591303	false	none	Q7KZF4
2109	SNX2	Sorting nexin-2	0.260799	0.406463	0.804098	false	none	-0.343576	0.290704	0.457813	false	none	1.03785	0.0185009	0.169763	false	none	O60749;O60749-2
6833	SNX9	Sorting nexin-9	-0.190095	0.567273	0.879207	false	none	-0.728019	0.0652974	0.190474	false	none	0.482309	0.292813	0.518831	false	none	Q9Y5X1
2375	SOD1	Superoxide dismutase [Cu-Zn]	-0.433066	0.257443	0.701833	false	none	-1.137	0.0551743	0.170238	false	none	0.270866	0.445141	0.637852	false	none	P00441;H7BYH4
2466	SOD2	Superoxide dismutase [Mn], mitochondrial	0.0676484	0.865498	0.975995	false	none	0.761391	0.134314	0.28393	false	none	-0.703177	0.148851	0.378791	false	none	P04179;P04179-4;P04179-2;F5H4R2;F5GYZ5;F5H3C5;G8JLJ2;P04179-3
3747	SORD	Sorbitol dehydrogenase	-0.217247	0.527811	0.855771	false	none	-0.778752	0.0446877	0.147779	false	none	0.593815	0.185283	0.417904	false	none	Q00796
4135	SPA17	Sperm surface protein Sp17	0.951339	0.0350759	0.261794	false	none	1.43903	0.0100971	0.0621774	false	none	0.0456305	0.934455	0.963296	false	none	Q15506
6201	SPACA1	Sperm acrosome membrane-associated protein 1	0.621386	0.1999	0.648259	false	none	1.1661	0.0297398	0.115838	false	none	-0.165418	0.82541	0.900203	false	none	Q9HBV2
4932	SPACA3	Sperm acrosome membrane-associated protein 3;Sperm acrosome membrane-associated protein 3, membrane form;Sperm acrosome membrane-associated protein 3, processed form	0.399859	0.389179	0.796238	false	none	1.06676	0.0457116	0.149683	false	none	-0.743405	0.199619	0.430868	false	none	Q8IXA5;Q8IXA5-2;E9PF91
5293	SPACA4	Sperm acrosome membrane-associated protein 4	-0.140598	0.803744	0.951109	false	none	0.749984	0.195852	0.365444	false	none	-1.79454	0.0125326	0.150856	false	none	Q8TDM5
2191	SPAG6	Sperm-associated antigen 6	-0.522716	0.25068	0.701833	false	none	0.207264	0.687554	0.793724	false	none	-1.49602	0.010355	0.144189	false	none	O75602;O75602-3;O75602-5;A0A0A0MRT8;O75602-2;O75602-4
5804	SPAG8	Sperm-associated antigen 8	0.622013	0.138992	0.549389	false	none	0.930714	0.0221791	0.0986127	false	none	-0.226916	0.837489	0.904646	false	none	Q99932-3;H7C4J6;C9JAA8;Q99932;Q99932-2
2074	SPAG9	C-Jun-amino-terminal kinase-interacting protein 4	0.0489987	0.802028	0.950496	false	none	0.0508123	0.837165	0.896914	false	none	0.0467316	0.868279	0.922849	false	none	O60271;A0A087X2D8;O60271-4;O60271-2;O60271-3;O60271-5;O60271-9
3174	SPAM1	Hyaluronidase PH-20	-0.156473	0.721607	0.915716	false	none	0.882937	0.0262541	0.107633	false	none	-1.45574	0.00602137	0.128736	false	none	P38567-2;P38567
6307	SPANXB1	Sperm protein associated with the nucleus on the X chromosome B/F	0.187825	0.690425	0.91524	false	none	0.90842	0.0204252	0.0934521	false	none	-0.853034	0.24406	0.47462	false	none	Q9NS25
6392	SPANXC;SPANXD	Sperm protein associated with the nucleus on the X chromosome C;Sperm protein associated with the nucleus on the X chromosome D	-0.410432	0.388389	0.79584	false	none	0.078796	0.871216	0.919388	false	none	-1.319	0.101574	0.327785	false	none	Q9NY87;Q9BXN6
5261	SPATA18	Mitochondria-eating protein	0.294728	0.618646	0.898583	false	none	1.33603	0.00972781	0.0607306	false	none	-1.20937	0.226907	0.46211	false	none	Q8TC71
4787	SPATA19	Spermatogenesis-associated protein 19, mitochondrial	-0.261463	0.552901	0.871079	false	none	0.54189	0.126544	0.278063	false	none	-1.40911	0.0404668	0.222484	false	none	Q7Z5L4
395	SPATA20	Spermatogenesis-associated protein 20	-0.747377	0.0553243	0.348648	false	none	-0.101883	0.76544	0.850772	false	none	-1.79631	0.00619067	0.12923	false	none	A0A0U1RRL8;Q8TB22;Q8TB22-2;Q8TB22-3;Q8TB22-4
793	SPATA31C2	Spermatogenesis-associated protein 31C2	-0.631577	0.281632	0.723889	false	none	-0.187825	0.770893	0.852124	false	none	-1.78533	0.129629	0.358186	false	none	B4DYI2
4710	SPATA31E1	Spermatogenesis-associated protein 31E1	-0.0896311	0.871702	0.975995	false	none	0.305481	0.644313	0.753108	false	none	-1.0379	0.15373	0.387895	false	none	Q6ZUB1
701	SPATA6	Spermatogenesis-associated protein 6	0.00346014	0.994811	0.997345	false	none	0.755714	0.137467	0.286514	false	none	-1.28612	0.167356	0.395031	false	none	A8MU33;Q9NWH7-2;Q9NWH7;B1AN51
4729	SPATC1	Speriolin	0.358088	0.382058	0.795565	false	none	0.876484	0.0229363	0.101132	false	none	-0.886063	0.204429	0.436496	false	none	Q76KD6
48	SPCS2	Signal peptidase complex subunit 2	0.0535976	0.864197	0.975966	false	none	0.207466	0.62457	0.736934	false	none	-0.157972	0.681486	0.812915	false	none	A0A087WUC6;E9PI68;Q15005;E9PL01
3567	SPCS3	Signal peptidase complex subunit 3	0.379107	0.209445	0.665719	false	none	0.668129	0.0191261	0.0896873	false	none	0.0900853	0.838984	0.904646	false	none	P61009
5046	SPEM1	Spermatid maturation protein 1	-0.216715	0.630363	0.905554	false	none	0.730196	0.050406	0.160274	false	none	-1.70472	0.015191	0.153401	false	none	Q8N4L4
434	SPEM3	Uncharacterized protein SPEM3	-0.813106	0.28265	0.723889	false	none	0.577145	0.413127	0.566671	false	none	-2.89848	0.0231438	0.178729	false	none	A0A1B0GUW6
4643	SPESP1	Sperm equatorial segment protein 1	1.04708	0.111446	0.491394	false	none	2.30542	1.32546e-05	0.000708324	true	higher	-0.840435	0.458878	0.650118	false	none	Q6UW49
1069	SPINK2	Serine protease inhibitor Kazal-type 2	0.547082	0.135415	0.541194	false	none	0.781787	0.0687559	0.196965	false	none	0.195023	0.737062	0.852567	false	none	D6RI10;P20155
1580	SPINT1	Kunitz-type protease inhibitor 1	-0.469664	0.188735	0.631954	false	none	-0.81487	0.0420747	0.141591	false	none	-0.124459	0.816381	0.898423	false	none	H3BVD9;O43278;H3BTQ8;O43278-2;H3BR01
3321	SPINT3	Kunitz-type protease inhibitor 3	0.406644	0.283379	0.723889	false	none	0.99184	0.0191182	0.0896873	false	none	-0.373617	0.455386	0.647229	false	none	P49223
5882	SPON2	Spondin-2	-0.0468246	0.921965	0.978606	false	none	-0.15798	0.781991	0.859162	false	none	0.113733	0.861788	0.918141	false	none	Q9BUD6
3126	SPR	Sepiapterin reductase	-0.186562	0.551204	0.87046	false	none	-0.549979	0.137335	0.286514	false	none	0.267709	0.548884	0.723899	false	none	P35270
4515	SPRYD7	SPRY domain-containing protein 7	-0.196137	0.626696	0.903199	false	none	0.654113	0.0920413	0.228333	false	none	-1.53224	0.00309968	0.0986243	false	none	Q5W111;Q5W111-2
3984	SPTAN1	Spectrin alpha chain, non-erythrocytic 1	0.338369	0.493588	0.833563	false	none	-0.286576	0.621932	0.735962	false	none	1.19767	0.113728	0.344536	false	none	Q13813-3;Q13813;A0A0D9SF54;A0A0D9SGF6;Q13813-2
3750	SPTBN1	Spectrin beta chain, non-erythrocytic 1	0.295091	0.48685	0.833258	false	none	0.146675	0.799533	0.871074	false	none	0.443507	0.48422	0.670381	false	none	Q01082;A0A087WUZ3;Q01082-2
385	SPTY2D1OS	Putative transmembrane protein SPTY2D1OS	-0.343534	0.350733	0.770366	false	none	0.287143	0.371373	0.524475	false	none	-1.36839	0.0491023	0.244779	false	none	A0A0U1RQZ7;A0A0U1RR47
2723	SRC	Proto-oncogene tyrosine-protein kinase Src	-0.434972	0.343284	0.76438	false	none	-1.47351	0.00244578	0.0286628	true	lower	0.863205	0.111966	0.343878	false	none	P12931;P12931-2
861	SRI	Sorcin	0.343263	0.310564	0.734359	false	none	0.6276	0.188301	0.357084	false	none	0.0944672	0.821714	0.899456	false	none	C9J0K6;P30626-2;P30626;P30626-3;B4DHQ6
2240	SRP72	Signal recognition particle subunit SRP72	0.362007	0.296962	0.72794	false	none	-0.185394	0.701915	0.801836	false	none	1.09188	0.000132855	0.0235569	true	higher	O76094;O76094-2;D6RDY6;R4GNC1
3798	SSBP1	Single-stranded DNA-binding protein, mitochondrial	0.40749	0.395489	0.796943	false	none	1.26956	0.00347207	0.0365251	true	higher	-0.837724	0.191979	0.421624	false	none	Q04837;A0A0G2JLD8;E7EUY5;C9K0U8
2053	SSNA1	Sjoegren syndrome nuclear autoantigen 1	-0.074754	0.812869	0.958511	false	none	0.259193	0.525192	0.657598	false	none	-0.551821	0.167872	0.39555	false	none	O43805
3380	ST13;ST13P4;ST13P5	Hsc70-interacting protein;Putative protein FAM10A4;Putative protein FAM10A5	-0.14783	0.47562	0.829491	false	none	-0.149301	0.568395	0.692678	false	none	-0.145705	0.584017	0.748079	false	none	P50502;Q3KNR6;F6VDH7;Q8IZP2;Q8NFI4;H7C3I1
6754	STARD10	PCTP-like protein	-0.230625	0.386461	0.795565	false	none	-0.564332	0.0747446	0.204629	false	none	0.214316	0.571571	0.742097	false	none	Q9Y365;F5H1Z6;F5H8H3;F5H8G1;F5GY11;F5H0V7;H0YFF3;H0YH17;H0YGA9
3214	STAT1	Signal transducer and activator of transcription 1-alpha/beta;Signal transducer and activator of transcription	0.151148	0.691943	0.91524	false	none	-0.195733	0.668856	0.776361	false	none	0.613656	0.277214	0.509437	false	none	P42224;P42224-2;J3KPM9
3190	STAT3	Signal transducer and activator of transcription 3;Signal transducer and activator of transcription	-0.565616	0.203384	0.655629	false	none	-1.13545	0.0453617	0.149525	false	none	0.194162	0.762962	0.869481	false	none	P40763;P40763-3;G8JLH9
3420	STAT5B	Signal transducer and activator of transcription 5B	-0.0841554	0.690384	0.91524	false	none	-0.112821	0.705466	0.804184	false	none	-0.0411578	0.879716	0.929091	false	none	P51692
4533	STEAP4	Metalloreductase STEAP4	-0.894979	0.145164	0.555944	false	none	-1.87276	0.0222174	0.0986127	false	none	0.44947	0.445446	0.637852	false	none	Q687X5;C9JS50;Q687X5-2
3091	STIP1	Stress-induced-phosphoprotein 1	-0.271615	0.273149	0.715542	false	none	-0.319642	0.385287	0.53675	false	none	-0.202243	0.473364	0.662214	false	none	P31948;P31948-2;P31948-3
6513	STK39	STE20/SPS1-related proline-alanine-rich protein kinase	-0.25739	0.471108	0.828184	false	none	-0.74017	0.102472	0.244592	false	none	0.386317	0.376331	0.587864	false	none	Q9UEW8-2;Q9UEW8
2997	STOM	Erythrocyte band 7 integral membrane protein	-1.42799	0.00102223	0.0290575	true	lower	-1.59015	0.00735916	0.0521378	false	none	-1.16447	0.0450435	0.235071	false	none	P27105
6601	STOML2	Stomatin-like protein 2, mitochondrial	-0.179435	0.655412	0.911165	false	none	0.519713	0.170402	0.334298	false	none	-1.31555	0.0326063	0.202614	false	none	Q9UJZ1;Q9UJZ1-2;A0A087WYB4
6772	STRAP	Serine-threonine kinase receptor-associated protein	-0.447253	0.108152	0.488144	false	none	-0.893403	0.0142534	0.0744701	false	none	0.147614	0.703009	0.826778	false	none	Q9Y3F4-2;Q9Y3F4
3274	STT3A	Dolichyl-diphosphooligosaccharide--protein glycosyltransferase subunit STT3A	0.0508943	0.798562	0.949075	false	none	0.276893	0.193835	0.362694	false	none	-0.250438	0.341621	0.566964	false	none	P46977;P46977-2
4878	STX12	Syntaxin-12	-0.515084	0.00956763	0.116203	false	none	-0.486091	0.0389397	0.135126	false	none	-0.553741	0.116062	0.345839	false	none	Q86Y82;B1AJQ6
4160	STXBP2	Syntaxin-binding protein 2	-0.341674	0.119634	0.510641	false	none	-0.636829	0.0132854	0.072743	false	none	0.0846622	0.754989	0.865807	false	none	Q15833;Q15833-2;Q15833-3;M0R0M7
6471	SUCLA2	Succinyl-CoA ligase [ADP-forming] subunit beta, mitochondrial	-0.00168949	0.996599	0.997345	false	none	0.646543	0.0485862	0.15679	false	none	-0.974038	0.108478	0.338614	false	none	Q9P2R7-2;Q9P2R7;A0A2R8YDQ9;A0A2R8Y6Y7;Q5T9Q5
3461	SUCLG1	Succinyl-CoA ligase [ADP/GDP-forming] subunit alpha, mitochondrial	0.0301725	0.92975	0.978606	false	none	0.546576	0.110083	0.254448	false	none	-1.00263	0.0705178	0.276615	false	none	P53597
6747	SUGT1	Suppressor of G2 allele of SKP1 homolog	0.101434	0.670651	0.913326	false	none	0.0754264	0.773326	0.852124	false	none	0.136112	0.717135	0.836032	false	none	Q9Y2Z0-2
1819	SULT2B1	Sulfotransferase family cytosolic 2B member 1	0.0592729	0.883302	0.975995	false	none	-0.712022	0.175982	0.342229	false	none	0.830568	0.0499123	0.245024	false	none	O00204-2;O00204
5257	SUN5	SUN domain-containing protein 5	-0.179425	0.719289	0.915716	false	none	0.897999	0.0440043	0.14588	false	none	-1.61599	0.0107795	0.144189	false	none	Q8TC36;A9Z1W8
2048	SYNGR2	Synaptogyrin-2	0.322252	0.413317	0.810182	false	none	-0.157343	0.742658	0.834476	false	none	0.621999	0.268051	0.501563	false	none	O43760;O43760-2;K7ELD9;K7ENG9;K7ELS8
50	SYNJ2BP-COX16;SYNJ2BP	Synaptojanin-2-binding protein	-0.130115	0.726541	0.915716	false	none	0.355932	0.336738	0.493291	false	none	-0.859184	0.113191	0.344473	false	none	A0A087WUM0;P57105;A0A087X1F5;A0A087WYV9
4179	SYPL1	Synaptophysin-like protein 1	-1.08007	0.000433056	0.0190956	true	lower	-1.08478	0.00541565	0.0452207	true	lower	-1.07301	0.0214604	0.178081	false	none	Q16563
2026	SYT7	Synaptotagmin-7	-0.448019	0.142402	0.555124	false	none	-1.04908	0.0013122	0.0192628	true	lower	0.378443	0.336095	0.564099	false	none	O43581-5;O43581-3;O43581-2;O43581-6;O43581-4;O43581
4960	SYTL1	Synaptotagmin-like protein 1	-0.812085	0.0590857	0.358811	false	none	-1.7283	0.000301175	0.00694054	true	lower	0.562233	0.255607	0.486454	false	none	Q8IYJ3;Q8IYJ3-2;A0A087X1N4
5522	SYTL4	Synaptotagmin-like protein 4	-0.0685179	0.898574	0.976807	false	none	-1.1787	0.131253	0.280854	false	none	0.902892	0.121672	0.354318	false	none	Q96C24;Q96C24-2
3171	TALDO1	Transaldolase	-0.433321	0.0205562	0.189401	false	none	-0.490374	0.0299378	0.11627	false	none	-0.347742	0.209996	0.442516	false	none	P37837;F2Z393
2993	TARS	Threonine--tRNA ligase, cytoplasmic	-0.0875337	0.822101	0.961393	false	none	-0.673765	0.158753	0.317135	false	none	0.759245	0.093673	0.315116	false	none	P26639;P26639-2
2083	TBC1D4	TBC1 domain family member 4	0.117616	0.725228	0.915716	false	none	0.0156331	0.970046	0.978838	false	none	0.234168	0.643103	0.789464	false	none	O60343-2;O60343-3;O60343
5756	TBCB	Tubulin-folding cofactor B	0.173655	0.502457	0.841206	false	none	0.340057	0.264451	0.439954	false	none	-0.135375	0.683604	0.814715	false	none	Q99426;K7EP07;Q99426-2;K7EK42
1672	TBCD	Tubulin-specific chaperone D	-0.377189	0.0327236	0.256317	false	none	-0.395887	0.0519344	0.162874	false	none	-0.349141	0.169463	0.397197	false	none	Q9BTW9;J3KR97;Q9BTW9-4;Q9BTW9-5
6544	TBK1	Serine/threonine-protein kinase TBK1	-0.0302049	0.879997	0.975995	false	none	-0.19535	0.501172	0.636864	false	none	0.162464	0.483952	0.670381	false	none	Q9UHD2
1180	TBL2	Transducin beta-like protein 2	0.168487	0.662744	0.911616	false	none	0.654528	0.100927	0.242514	false	none	-0.533573	0.272429	0.505075	false	none	E9PF19;Q9Y4P3;Q96E41
5108	TC2N	Tandem C2 domains nuclear protein	-0.0714452	0.897876	0.976807	false	none	-1.0369	0.23092	0.404867	false	none	0.773326	0.183693	0.416255	false	none	Q8N9U0;Q8N9U0-2
1079	TCEB1	Transcription elongation factor B polypeptide 1	-0.735258	0.00541183	0.0831058	false	none	-0.528188	0.106486	0.248714	false	none	-1.03436	0.0132097	0.151772	false	none	E5RHG8;Q15369;Q15369-2;R4GMY8
4123	TCEB2	Transcription elongation factor B polypeptide 2	-0.241477	0.163395	0.59282	false	none	-0.162595	0.424441	0.573361	false	none	-0.355417	0.197238	0.429169	false	none	Q15370;Q15370-2;B8ZZU8;I3L0M9;A0A0B4J296
2839	TCP1	T-complex protein 1 subunit alpha	-0.201712	0.221368	0.679781	false	none	-0.129448	0.556849	0.68315	false	none	-0.306093	0.112996	0.344473	false	none	P17987;E7ERF2;E7EQR6;F5H282
5373	TCP11	T-complex protein 11 homolog	-0.436996	0.316081	0.742152	false	none	0.447381	0.285289	0.457558	false	none	-1.71443	0.013715	0.153401	false	none	Q8WWU5;Q8WWU5-7;Q8WWU5-6;Q8WWU5-2
5485	TEKT1	Tektin-1	-0.541775	0.336481	0.760484	false	none	0.302402	0.578969	0.698107	false	none	-1.76114	0.0619453	0.263713	false	none	Q969V4
6575	TEKT2	Tektin-2	-0.121631	0.814963	0.959065	false	none	0.622582	0.238649	0.414072	false	none	-1.1966	0.0842964	0.309261	false	none	Q9UIF3
5933	TEKT3	Tektin-3	-0.156299	0.78294	0.940086	false	none	0.578971	0.341423	0.498515	false	none	-1.21836	0.0896539	0.315116	false	none	Q9BXF9
5361	TEKT4	Tektin-4	-0.532183	0.336886	0.760484	false	none	0.367752	0.538392	0.669425	false	none	-1.83209	0.0116746	0.148545	false	none	Q8WW24
5661	TEKT5	Tektin-5	-0.41701	0.4202	0.811252	false	none	0.327336	0.508749	0.641821	false	none	-1.49218	0.0496603	0.245024	false	none	Q96M29
4641	TEPP	Testis, prostate and placenta-expressed protein	-0.212238	0.640744	0.906705	false	none	0.538097	0.229064	0.404867	false	none	-1.60572	0.0425766	0.227182	false	none	Q6URK8;Q6URK8-2
5950	TEX101	Testis-expressed sequence 101 protein	-1.09004	0.000925278	0.0285996	true	lower	-1.02335	0.0140118	0.0744701	false	none	-1.2123	0.0185482	0.169763	false	none	Q9BY14;Q9BY14-2
2440	TF	Serotransferrin	-1.70638	0.0052226	0.0830641	false	none	-1.26914	0.0915833	0.22785	false	none	-2.28938	0.0238785	0.179367	false	none	P02787
2911	TGM2	Protein-glutamine gamma-glutamyltransferase 2	0.476412	0.28671	0.724581	false	none	0.149994	0.809686	0.874487	false	none	0.884435	0.0780937	0.294183	false	none	P21980;P21980-2
3320	TGM4	Protein-glutamine gamma-glutamyltransferase 4	0.309048	0.616239	0.898583	false	none	-0.42582	0.539009	0.669425	false	none	1.28887	0.117999	0.348635	false	none	P49221
5877	THTPA	Thiamine-triphosphatase	0.243455	0.318729	0.745749	false	none	0.141685	0.619172	0.733996	false	none	0.357946	0.358473	0.580366	false	none	Q9BU02;G3V5Q5;G3V5B9;Q9BU02-2
2398	TIMP1	Metalloproteinase inhibitor 1	-0.420563	0.220893	0.679781	false	none	-0.597474	0.147094	0.301869	false	none	-0.155197	0.715654	0.835034	false	none	P01033;Q5H9A7;H0Y789
3140	TIMP3	Metalloproteinase inhibitor 3	0.732076	0.0771051	0.406386	false	none	0.699138	0.137134	0.286514	false	none	0.774424	0.20008	0.430868	false	none	P35625
4245	TKFC	Bifunctional ATP-dependent dihydroxyacetone kinase/FAD-AMP lyase (cyclizing);ATP-dependent dihydroxyacetone kinase;FAD-AMP lyase (cyclizing)	-0.846165	4.48644e-06	0.00134531	true	lower	-1.0143	5.9323e-05	0.00214204	true	lower	-0.603308	0.0132075	0.151772	false	none	Q3LXA3;H0YCY6;Q3LXA3-2
3031	TKT	Transketolase	-0.636608	0.0538948	0.342874	false	none	-1.06034	0.00685232	0.0503005	false	none	-0.0245567	0.95904	0.977731	false	none	P29401;P29401-2;A0A0B4J1R6;E9PFF2
3425	TKTL1	Transketolase-like protein 1	0.234704	0.473602	0.828184	false	none	0.418005	0.248162	0.424972	false	none	-0.0795269	0.889078	0.934546	false	none	P51854;P51854-4;P51854-1
6033	TKTL2	Transketolase-like protein 2	0.0287473	0.929206	0.978606	false	none	0.338606	0.355272	0.507641	false	none	-0.397308	0.419709	0.620278	false	none	Q9H0I9
6791	TLN1	Talin-1	-0.397799	0.30873	0.733921	false	none	-0.853755	0.111332	0.255726	false	none	0.260805	0.539035	0.715144	false	none	Q9Y490
4796	TMCO2	Transmembrane and coiled-coil domain-containing protein 2	0.180069	0.666257	0.912007	false	none	0.754619	0.138228	0.287652	false	none	-0.538118	0.367214	0.584037	false	none	Q7Z6W1
3347	TMED10	Transmembrane emp24 domain-containing protein 10	0.279604	0.327497	0.754373	false	none	-0.0053824	0.987509	0.990475	false	none	0.67146	0.131815	0.360811	false	none	P49755
4120	TMED2	Transmembrane emp24 domain-containing protein 2	-0.0423591	0.814816	0.959065	false	none	-0.0100718	0.961714	0.974109	false	none	-0.0907901	0.732161	0.847632	false	none	Q15363;F5GX39;E7EQ72
4801	TMED4	Transmembrane emp24 domain-containing protein 4	0.682724	0.00581957	0.0872009	false	none	0.972639	0.000565188	0.0100679	true	higher	0.356571	0.279755	0.510323	false	none	Q7Z7H5;Q7Z7H5-3;Q7Z7H5-2;F8W7F7
246	TMED7-TICAM2;TMED7	Transmembrane emp24 domain-containing protein 7	0.0784937	0.722033	0.915716	false	none	0.15605	0.600053	0.718344	false	none	-0.0433801	0.862646	0.918323	false	none	A0A0A6YYA0;Q86XR7-2;Q9Y3B3-2;Q9Y3B3
5909	TMED9	Transmembrane emp24 domain-containing protein 9	0.356934	0.205726	0.660697	false	none	0.356439	0.297872	0.462741	false	none	0.357491	0.347224	0.570592	false	none	Q9BVK6
5395	TMEM190	Transmembrane protein 190	-0.679813	0.116812	0.503423	false	none	-0.0425118	0.917196	0.946966	false	none	-1.52955	0.0264071	0.189001	false	none	Q8WZ59
1739	TMEM205	Transmembrane protein 205	-0.211921	0.495777	0.834204	false	none	0.156846	0.640531	0.751316	false	none	-0.765071	0.0936429	0.315116	false	none	K7ELQ9;Q6UW68;K7EM09;K7EPR0
5745	TMEM209	Transmembrane protein 209	0.0940026	0.818929	0.959728	false	none	0.388106	0.370275	0.524033	false	none	-0.788308	0.411171	0.612402	false	none	Q96SK2;Q96SK2-2;Q96SK2-3
6348	TMEM30A	Cell cycle control protein 50A	-0.279944	0.20856	0.665719	false	none	-0.582053	0.00564867	0.0458857	true	lower	0.0976923	0.759618	0.867242	false	none	Q9NV96;Q9NV96-2;Q9NV96-3
601	TMEM89	Transmembrane protein 89	-0.347318	0.524758	0.855282	false	none	0.92083	0.0765854	0.206332	false	none	-1.9325	0.00982773	0.141181	false	none	A2RUT3
931	TMPRSS2	Transmembrane protease serine 2;Transmembrane protease serine 2 non-catalytic chain;Transmembrane protease serine 2 catalytic chain	0.103506	0.766797	0.935597	false	none	-0.383887	0.400018	0.553234	false	none	0.807518	0.0128465	0.151772	false	none	C9JKZ3;O15393;O15393-2
3387	TNFSF10	Tumor necrosis factor ligand superfamily member 10	0.405481	0.184693	0.624757	false	none	-0.00962566	0.973491	0.980623	false	none	0.99849	0.0529712	0.246006	false	none	P50591
5464	TNPO1	Transportin-1	0.00839533	0.980819	0.994917	false	none	-0.735434	0.010321	0.0627268	false	none	0.645963	0.192508	0.421624	false	none	Q92973-2;Q92973;Q92973-3
6028	TOLLIP	Toll-interacting protein	-0.141824	0.558592	0.872511	false	none	-0.303788	0.37953	0.531501	false	none	0.0403843	0.879056	0.929091	false	none	Q9H0E2;F2Z2Y8;E7EN89;Q9H0E2-2
4714	TOM1L2	TOM1-like protein 2	0.160687	0.665288	0.911616	false	none	-0.496262	0.297288	0.46237	false	none	0.911486	0.0114538	0.148545	false	none	Q6ZVM7;Q6ZVM7-5;Q6ZVM7-2;Q6ZVM7-3;B7Z2U2;F5H3S6
6309	TOMM22	Mitochondrial import receptor subunit TOM22 homolog	0.179592	0.665003	0.911616	false	none	0.42665	0.303718	0.467474	false	none	-0.623345	0.528555	0.707565	false	none	Q9NS69
4150	TOMM34	Mitochondrial import receptor subunit TOM34	-0.0940842	0.740558	0.922842	false	none	0.13712	0.651064	0.758345	false	none	-0.428046	0.355546	0.579042	false	none	Q15785
2359	TOMM40	Mitochondrial import receptor subunit TOM40 homolog	0.0471475	0.849859	0.970722	false	none	0.361801	0.127997	0.280123	false	none	-0.529718	0.16554	0.391862	false	none	O96008;O96008-2;K7EJ57
6719	TP53TG5	TP53-target gene 5 protein	0.419005	0.41011	0.806931	false	none	0.669032	0.212773	0.387281	false	none	-0.18106	0.842458	0.90549	false	none	Q9Y2B4
3549	TPI1	Triosephosphate isomerase	-0.101485	0.680656	0.915084	false	none	0.393996	0.130075	0.280594	false	none	-0.81718	0.0155008	0.153401	false	none	P60174;P60174-1;P60174-4
2528	TPM3;DKFZp686J1372	Tropomyosin alpha-3 chain	0.268805	0.347816	0.767241	false	none	0.16808	0.661385	0.769025	false	none	0.407301	0.287212	0.515751	false	none	P06753-2;A0A087WWU8;Q5HYB6;P06753-3;P06753-6;Q5VU61;P06753-5;P06753-4
3025	TPP2	Tripeptidyl-peptidase 2	-0.492965	0.0270936	0.224827	false	none	-0.432879	0.111905	0.255775	false	none	-0.573079	0.0143026	0.153401	false	none	P29144
3883	TRAP1	Heat shock protein 75 kDa, mitochondrial	-0.538301	0.0599494	0.360777	false	none	-0.0309505	0.923873	0.950188	false	none	-1.23591	0.000114479	0.0235569	true	lower	Q12931-2;Q12931;I3L0K7
4020	TRIM25	E3 ubiquitin/ISG15 ligase TRIM25	0.0532317	0.891839	0.975995	false	none	-0.401215	0.375746	0.526839	false	none	0.442757	0.45878	0.650118	false	none	Q14258
4929	TRIM42	Tripartite motif-containing protein 42	0.121532	0.788095	0.943454	false	none	0.84723	0.0964294	0.236819	false	none	-1.12252	0.0769382	0.292016	false	none	Q8IWZ5
4140	TRIP13	Pachytene checkpoint protein 2 homolog	-0.49759	0.0947903	0.457183	false	none	-0.535487	0.106119	0.248714	false	none	-0.443451	0.39945	0.605749	false	none	Q15645
399	TSBP1	Testis-expressed basic protein 1	-0.172728	0.749597	0.9252	false	none	0.9517	0.0611085	0.184561	false	none	-1.85937	0.00780981	0.132977	false	none	A0A140T8X9
5984	TSGA10	Testis-specific gene 10 protein	-0.399923	0.460964	0.825639	false	none	0.626897	0.12576	0.276797	false	none	-1.88311	0.063939	0.268044	false	none	Q9BZW7;F8WA32;B8ZZZ9
6593	TSKS	Testis-specific serine kinase substrate	-0.00658499	0.990912	0.997345	false	none	0.492161	0.419597	0.570652	false	none	-1.0872	0.27984	0.510323	false	none	Q9UJT2;C9K0I0;Q9UJT2-2
1189	TSN	Translin	-0.588075	0.00699469	0.0973427	false	none	-0.278332	0.226097	0.403355	false	none	-0.966648	0.00560622	0.124832	false	none	E9PGT1;Q15631;H7C1D4;Q15631-2
5775	TSNAX;DISC1	Translin-associated protein X	-0.087326	0.679322	0.915084	false	none	0.0807765	0.796129	0.869528	false	none	-0.303458	0.143611	0.376944	false	none	Q99598;C4P0D6;C4P0D8;C4P0D4;Q5VVQ1
6619	TSPAN16	Tetraspanin-16	-0.977441	0.000637125	0.0230054	true	lower	-0.561831	0.0133639	0.0728742	false	none	-1.80866	0.00219504	0.0986243	false	none	Q9UKR8-3;Q9UKR8-2;Q9UKR8;Q9UKR8-4
2034	TSPAN6	Tetraspanin-6	-0.406261	0.351856	0.770366	false	none	-1.34309	0.00434972	0.0412991	true	lower	0.764772	0.123025	0.354318	false	none	O43657;A0A087WZU5;A0A087WYV6
5702	TSSK2	Testis-specific serine/threonine-protein kinase 2	-0.487191	0.236916	0.694121	false	none	0.156968	0.702207	0.801836	false	none	-1.68349	0.0213959	0.178081	false	none	Q96PF2
3974	TSTA3	GDP-L-fucose synthase	0.110414	0.618147	0.898583	false	none	-0.286602	0.146238	0.301038	false	none	0.606683	0.0982804	0.319471	false	none	Q13630;E9PKL9;E9PP14;A0A0J9YX13
5207	TSTD1	Thiosulfate sulfurtransferase/rhodanese-like domain-containing protein 1	0.484884	0.076981	0.406386	false	none	0.295895	0.380263	0.531969	false	none	0.65025	0.0938137	0.315116	false	none	Q8NFU3;Q8NFU3-3;R4GNF9;Q8NFU3-2
571	TTC26	Intraflagellar transport protein 56	-0.222023	0.28171	0.723889	false	none	-0.151844	0.589863	0.708048	false	none	-0.338987	0.181379	0.414174	false	none	A0AVF1;A0AVF1-3;B7Z2T3;B7Z6R6;A0AVF1-2
4617	TTC37	Tetratricopeptide repeat protein 37	-0.350498	0.444708	0.817892	false	none	-1.11065	0.0255214	0.106312	false	none	0.694706	0.344062	0.569599	false	none	Q6PGP7
4011	TTLL12	Tubulin--tyrosine ligase-like protein 12	-0.114773	0.775538	0.937932	false	none	-0.839262	0.069814	0.198712	false	none	0.851211	0.122824	0.354318	false	none	Q14166
2437	TTR	Transthyretin	-2.70049	0.000405133	0.018664	true	lower	-3.74183	7.62939e-06	0.000536467	true	lower	-1.36163	0.235872	0.46621	false	none	P02766;A0A087WV45;A0A087WT59
4726	TUBA1A	Tubulin alpha-1A chain	1.03448	0.00108019	0.0294518	true	higher	1.15457	0.00379758	0.0383489	true	higher	0.90104	0.0296174	0.194166	false	none	Q71U36;Q71U36-2
3979	TUBA3C;TUBA3E	Tubulin alpha-3C/D chain;Tubulin alpha-3E chain	0.0181131	0.931895	0.979436	false	none	0.364788	0.0821424	0.217311	false	none	-0.482639	0.161575	0.388623	false	none	Q13748;Q6PEY2
2543	TUBB	Tubulin beta chain	-0.0813386	0.767095	0.935597	false	none	-0.398599	0.287952	0.45776	false	none	0.315237	0.247618	0.478752	false	none	Q5JP53;P07437;Q5ST81
3989	TUBB2A	Tubulin beta-2A chain	0.071608	0.793929	0.947044	false	none	0.132986	0.695933	0.799455	false	none	-0.0248436	0.946897	0.971781	false	none	Q13885
3683	TUBB4B	Tubulin beta-4B chain	-0.030643	0.897031	0.976807	false	none	0.472015	0.0370669	0.132466	false	none	-0.756704	0.0331862	0.204125	false	none	P68371
3332	TUFM	Elongation factor Tu, mitochondrial	-0.0299413	0.919651	0.978606	false	none	0.497591	0.0976023	0.237285	false	none	-0.674703	0.110819	0.341927	false	none	P49411
3867	TWF1	Twinfilin-1	0.0340897	0.922504	0.978606	false	none	-0.444425	0.419902	0.570652	false	none	0.512605	0.125443	0.354318	false	none	Q12792;Q12792-3;Q12792-4;F8VS81
2664	TXN	Thioredoxin	-0.219471	0.442121	0.816975	false	none	-0.782943	0.039945	0.136754	false	none	0.469217	0.0944582	0.315442	false	none	P10599;P10599-2
5831	TXNDC17	Thioredoxin domain-containing protein 17	-0.624342	0.0332734	0.256955	false	none	-1.04523	0.00097131	0.0150892	true	lower	-0.0831973	0.839194	0.904646	false	none	Q9BRA2;I3L0K2;I3L3M7;I3L2R6
2013	TXNL1	Thioredoxin-like protein 1	-0.335564	0.112162	0.491649	false	none	-0.454394	0.0869327	0.222688	false	none	-0.16392	0.617501	0.773179	false	none	O43396;K7ER96
26	TXNRD1	Thioredoxin reductase 1, cytoplasmic	0.121548	0.583956	0.881446	false	none	0.241603	0.396171	0.549621	false	none	-0.0671101	0.831124	0.901189	false	none	Q16881;A0A087WSY9;E9PIR7;Q16881-6;Q16881-3;Q16881-4;Q16881-2;Q16881-5;A0A182DWI3;A0A087WSW9;F8W809;Q16881-7;E2QRB9
4169	UAP1	UDP-N-acetylhexosamine pyrophosphorylase;UDP-N-acetylgalactosamine pyrophosphorylase;UDP-N-acetylglucosamine pyrophosphorylase	-0.0288248	0.892362	0.975995	false	none	-0.259231	0.299082	0.463024	false	none	0.230383	0.495198	0.679286	false	none	Q16222;Q16222-3;Q16222-2
2918	UBA1	Ubiquitin-like modifier-activating enzyme 1	-0.574875	0.0931278	0.455858	false	none	-0.753294	0.0221	0.0986127	false	none	-0.317159	0.642802	0.789464	false	none	P22314;P22314-2
1110	UBA5	Ubiquitin-like modifier-activating enzyme 5	0.137018	0.636476	0.906705	false	none	0.356434	0.421151	0.570652	false	none	-0.0823984	0.828018	0.900759	false	none	E7EQ61;Q9GZZ9;E7EWE1;Q9GZZ9-2;C9J5W5;C9JRV9
573	UBA6	Ubiquitin-like modifier-activating enzyme 6	-0.268755	0.313562	0.739092	false	none	-0.22749	0.388364	0.540474	false	none	-0.32836	0.516554	0.699206	false	none	A0AVT1;A0AVT1-2
3679	UBE2L3	Ubiquitin-conjugating enzyme E2 L3	0.0223766	0.947036	0.986562	false	none	-0.446484	0.460341	0.602529	false	none	0.374022	0.231747	0.464886	false	none	P68036-3;P68036;P68036-2
3573	UBE2M	NEDD8-conjugating enzyme Ubc12	-0.164712	0.459803	0.825639	false	none	0.0430521	0.891152	0.932326	false	none	-0.372476	0.138189	0.369981	false	none	P61081
3575	UBE2N;UBE2NL	Ubiquitin-conjugating enzyme E2 N;Putative ubiquitin-conjugating enzyme E2 N-like	-0.215796	0.494772	0.833563	false	none	-0.772625	0.0561757	0.172531	false	none	0.549843	0.054084	0.247533	false	none	P61088;F8VSD4;F8VV71;Q5JXB2;F8VQQ8
4005	UBE4A	Ubiquitin conjugation factor E4 A	-0.176007	0.260103	0.704863	false	none	0.0080362	0.961562	0.974109	false	none	-0.438926	0.0783901	0.294183	false	none	Q14139-2;Q14139
4431	UBR4	E3 ubiquitin-protein ligase UBR4	-0.349899	0.221235	0.679781	false	none	-0.528498	0.095152	0.234544	false	none	-0.0919221	0.847268	0.90809	false	none	Q5T4S7-3;Q5T4S7;Q5T4S7-2;Q5T4S7-4
5983	UBXN6	UBX domain-containing protein 6	-0.227458	0.417219	0.810182	false	none	0.0566864	0.867447	0.916859	false	none	-0.606316	0.159164	0.388623	false	none	Q9BZV1;Q9BZV1-2;K7EP32
2616	UCHL1	Ubiquitin carboxyl-terminal hydrolase isozyme L1;Ubiquitin carboxyl-terminal hydrolase	-1.30464	1.78748e-07	0.000238807	true	lower	-1.35156	9.83908e-06	0.000623033	true	lower	-1.25772	7.37209e-05	0.0196982	true	lower	P09936;D6RE83;D6R956;D6R974
2786	UCHL3	Ubiquitin carboxyl-terminal hydrolase isozyme L3;Ubiquitin carboxyl-terminal hydrolase	-0.164958	0.484297	0.832311	false	none	-0.302122	0.260262	0.43684	false	none	0.0579343	0.87622	0.927599	false	none	P15374;A0A087WTB8;Q5TBK7
6821	UCHL5	Ubiquitin carboxyl-terminal hydrolase isozyme L5;Ubiquitin carboxyl-terminal hydrolase	-0.0600291	0.768515	0.935711	false	none	-0.357211	0.0488509	0.156887	false	none	0.237152	0.469516	0.658209	false	none	Q9Y5K5-2;Q9Y5K5-4;Q9Y5K5-3;Q5LJA5;Q9Y5K5;Q5LJA9;Q5LJB0;H0Y6Y4;H0Y4E0
5453	UFD1L	Ubiquitin fusion degradation protein 1 homolog	-0.153526	0.426637	0.813105	false	none	-0.0942976	0.665566	0.773214	false	none	-0.2466	0.300698	0.525538	false	none	Q92890;Q92890-1;Q92890-3;C9JNP9
2105	UGDH	UDP-glucose 6-dehydrogenase	-0.537637	0.13587	0.541194	false	none	-1.1065	0.0115313	0.0666837	false	none	0.220851	0.643508	0.789464	false	none	O60701;O60701-2;O60701-3
6400	UGGT1	UDP-glucose:glycoprotein glucosyltransferase 1	-0.137517	0.539103	0.862566	false	none	-0.0916301	0.772221	0.852124	false	none	-0.194877	0.478253	0.665917	false	none	Q9NYU2;Q9NYU2-2
4198	UGP2	UTP--glucose-1-phosphate uridylyltransferase	-0.720723	0.00343415	0.0615183	false	none	-0.724873	0.00810004	0.0552125	false	none	-0.714728	0.125849	0.354713	false	none	Q16851-2;A0A087WYS1;E7EUC7;Q16851
432	UNC13B	Protein unc-13 homolog B	0.585225	0.340346	0.762924	false	none	-0.340139	0.693168	0.797047	false	none	1.04791	0.176345	0.408027	false	none	A0A1B0GUS7;O14795;B1AM27;O14795-2;A0A1B0GVW8;I6L9J0;F8W8M9
6094	UNC45A	Protein unc-45 homolog A	-0.211071	0.53255	0.857321	false	none	-0.876787	0.0157989	0.0796505	false	none	0.835054	0.0632607	0.266613	false	none	Q9H3U1-2;A0A1W2PNX8;Q9H3U1
5455	UPF1	Regulator of nonsense transcripts 1	-0.0998581	0.827226	0.963098	false	none	-0.981922	0.0121605	0.0684805	false	none	0.684198	0.321205	0.5498	false	none	Q92900-2;Q92900
2773	UQCRB	Cytochrome b-c1 complex subunit 7	-0.0524971	0.882095	0.975995	false	none	0.427535	0.313634	0.475428	false	none	-0.772546	0.0531471	0.246006	false	none	P14927;B7Z2R2;P14927-2;E5RHG9
3083	UQCRC1	Cytochrome b-c1 complex subunit 1, mitochondrial	-0.291244	0.417067	0.810182	false	none	0.332847	0.332053	0.489649	false	none	-1.19271	0.0333078	0.204125	false	none	P31930
2927	UQCRC2	Cytochrome b-c1 complex subunit 2, mitochondrial	0.128336	0.745439	0.924292	false	none	0.837365	0.0365539	0.132116	false	none	-0.895819	0.0809993	0.299765	false	none	P22695;H3BRG4;H3BSJ9
3286	UQCRFS1;UQCRFS1P1	Cytochrome b-c1 complex subunit Rieske, mitochondrial;Cytochrome b-c1 complex subunit 11;Putative cytochrome b-c1 complex subunit Rieske-like protein 1	-0.123909	0.696617	0.91524	false	none	0.382025	0.229894	0.404867	false	none	-0.854704	0.087429	0.31478	false	none	P47985;P0C7P4
1921	UQCRQ	Cytochrome b-c1 complex subunit 8	-0.355107	0.267901	0.710524	false	none	0.302219	0.275914	0.448886	false	none	-1.45065	0.00207746	0.0986243	false	none	O14949
2111	USO1	General vesicular transport factor p115	0.221174	0.297701	0.72794	false	none	0.167842	0.548941	0.676842	false	none	0.298209	0.262246	0.49556	false	none	O60763;O60763-2
3479	USP14	Ubiquitin carboxyl-terminal hydrolase 14;Ubiquitin carboxyl-terminal hydrolase	0.0310448	0.912461	0.978606	false	none	-0.415736	0.169132	0.332785	false	none	0.676394	0.08823	0.31478	false	none	P54578;P54578-2;A6NJA2;P54578-3
5628	USP47	Ubiquitin carboxyl-terminal hydrolase 47	0.359856	0.256329	0.701833	false	none	0.686825	0.103107	0.245108	false	none	0.105547	0.795828	0.888986	false	none	Q96K76-4;Q96K76;Q96K76-2
3252	USP5	Ubiquitin carboxyl-terminal hydrolase 5	-0.002662	0.989815	0.997345	false	none	-0.151305	0.567356	0.692678	false	none	0.212044	0.444985	0.637852	false	none	P45974;P45974-2
5468	USP7	Ubiquitin carboxyl-terminal hydrolase 7;Ubiquitin carboxyl-terminal hydrolase	-0.345728	0.0785128	0.408144	false	none	-0.219689	0.366599	0.521033	false	none	-0.550543	0.0125564	0.150856	false	none	Q93009-3;Q93009;H3BND8
5467	USP9X	Probable ubiquitin carboxyl-terminal hydrolase FAF-X	0.0434091	0.917339	0.978606	false	none	-0.665239	0.177444	0.343572	false	none	0.830796	0.124409	0.354318	false	none	Q93008;Q93008-1
4161	VAMP3;VAMP2	Vesicle-associated membrane protein 3	0.126536	0.534638	0.857475	false	none	0.0745501	0.753488	0.839583	false	none	0.201627	0.4441	0.637852	false	none	Q15836;K7ENK9;K7EKX0
5898	VAMP8	Vesicle-associated membrane protein 8	0.881065	0.010891	0.126525	false	none	0.357961	0.206643	0.37899	false	none	1.11356	0.0141108	0.153401	false	none	Q9BV40;B8ZZT4;C9JXZ5
6435	VAPA	Vesicle-associated membrane protein-associated protein A	0.642907	0.111282	0.491394	false	none	0.994978	0.0708276	0.198943	false	none	0.13436	0.759545	0.867242	false	none	Q9P0L0-2
2994	VARS	Valine--tRNA ligase	-0.154626	0.584443	0.881446	false	none	0.139014	0.687106	0.793724	false	none	-0.578772	0.0889032	0.315116	false	none	P26640;A0A140T936
5765	VAT1	Synaptic vesicle membrane protein VAT-1 homolog	-0.99186	0.0104651	0.123729	false	none	-1.40674	0.00540577	0.0452207	true	lower	-0.392584	0.455031	0.647229	false	none	Q99536;Q99536-3;K7ERT7;Q99536-2
2845	VCL	Vinculin	-0.329306	0.546467	0.867078	false	none	-1.55224	0.0707142	0.198943	false	none	0.544221	0.33556	0.564099	false	none	P18206-2;P18206
3503	VCP	Transitional endoplasmic reticulum ATPase	0.0367891	0.795133	0.947388	false	none	0.116565	0.558394	0.684417	false	none	-0.0784432	0.568234	0.73944	false	none	P55072
2906	VDAC1	Voltage-dependent anion-selective channel protein 1	-0.280426	0.257929	0.701833	false	none	-0.100136	0.74523	0.834722	false	none	-0.540845	0.0676225	0.274577	false	none	P21796;C9JI87
3250	VDAC2	Voltage-dependent anion-selective channel protein 2	-0.221383	0.437112	0.813775	false	none	0.129217	0.672786	0.780245	false	none	-0.727804	0.0526836	0.246006	false	none	P45880;A0A0A0MR02;P45880-1;Q5JSD1
6708	VDAC3	Voltage-dependent anion-selective channel protein 3	-0.37211	0.26301	0.708505	false	none	0.130813	0.714697	0.811245	false	none	-1.09855	0.012024	0.150132	false	none	Q9Y277;E5RJN6;E5RHZ6
5728	VPS13A	Vacuolar protein sorting-associated protein 13A	-0.72306	0.121273	0.514504	false	none	0.0646647	0.886366	0.930404	false	none	-1.77336	0.0138095	0.153401	false	none	Q96RL7;Q96RL7-4;Q96RL7-3
4718	VPS13C	Vacuolar protein sorting-associated protein 13C	0.266607	0.639082	0.906705	false	none	-0.741585	0.28905	0.45776	false	none	1.44283	0.0412636	0.224098	false	none	Q709C8-3;Q709C8;Q709C8-4;Q709C8-2
2170	VPS26A	Vacuolar protein sorting-associated protein 26A	0.129309	0.587819	0.881446	false	none	-0.0993968	0.69324	0.797047	false	none	0.358014	0.357636	0.580366	false	none	O75436;S4R3Q6;O75436-2
5722	VPS35	Vacuolar protein sorting-associated protein 35	-0.125858	0.711193	0.915716	false	none	-0.792596	0.0168424	0.0832033	false	none	0.790906	0.115441	0.345839	false	none	Q96QK1
102	VTA1	Vacuolar protein sorting-associated protein VTA1 homolog	-0.652258	0.0162364	0.158335	false	none	-0.836336	0.012369	0.0691423	false	none	-0.44517	0.282302	0.51244	false	none	A0A087WY55;Q9NP79
2455	VTN	Vitronectin;Vitronectin V65 subunit;Vitronectin V10 subunit;Somatomedin-B	0.720385	0.02339	0.205586	false	none	1.02671	0.0198485	0.0918646	false	none	0.260902	0.358302	0.580366	false	none	P04004
4609	VWA1	von Willebrand factor A domain-containing protein 1	2.11247	0.002127	0.0468725	true	higher	3.04001	4.99286e-08	1.11174e-05	true	higher	0.772694	0.549542	0.724052	false	none	Q6PCB0
2940	WARS	Tryptophan--tRNA ligase, cytoplasmic;T1-TrpRS;T2-TrpRS	-0.297831	0.0625578	0.371454	false	none	-0.374778	0.0390658	0.13521	false	none	-0.18241	0.351604	0.575733	false	none	P23381;P23381-2
2130	WDR1	WD repeat-containing protein 1	-0.500954	0.0644229	0.378089	false	none	-1.04012	0.00132648	0.0192628	true	lower	0.277845	0.361064	0.580366	false	none	O75083;O75083-3;D6RD66
6006	WDR61	WD repeat-containing protein 61;WD repeat-containing protein 61, N-terminally processed	-0.365911	0.266626	0.709587	false	none	-0.785821	0.111402	0.255726	false	none	0.113987	0.777636	0.87821	false	none	Q9GZS3;H0YN81;H0YL19;H0YMF9
5822	WDR77	Methylosome protein 50	-0.237704	0.224111	0.683591	false	none	-0.183084	0.407348	0.561048	false	none	-0.30598	0.29371	0.51973	false	none	Q9BQA1;Q9BQA1-2;H0Y711
6270	XPNPEP1	Xaa-Pro aminopeptidase 1	-0.300048	0.414095	0.810182	false	none	-0.620837	0.153085	0.310352	false	none	0.127672	0.809384	0.893787	false	none	Q9NQW7-3;Q9NQW7;Q9NQW7-4;Q9NQW7-2;Q5T6H7
1930	XPO1	Exportin-1	-0.127488	0.580917	0.881446	false	none	-0.173878	0.535331	0.667166	false	none	-0.0707881	0.840422	0.904646	false	none	O14980
6572	XPO7	Exportin-7	-0.32516	0.112888	0.492871	false	none	-0.175411	0.327646	0.486372	false	none	-0.541464	0.130672	0.359212	false	none	Q9UIA9;E7ESC6
2028	XPOT	Exportin-T	-0.198425	0.348003	0.767241	false	none	-0.513047	0.0642223	0.189406	false	none	0.0768701	0.777349	0.87821	false	none	O43592
3478	YARS	Tyrosine--tRNA ligase, cytoplasmic;Tyrosine--tRNA ligase, cytoplasmic, N-terminally processed;Tyrosine--tRNA ligase	-0.150528	0.595851	0.884508	false	none	-0.458004	0.202644	0.375336	false	none	0.293603	0.438618	0.63488	false	none	P54577;A0A0C4DGZ5
3088	YWHAB	14-3-3 protein beta/alpha;14-3-3 protein beta/alpha, N-terminally processed	-0.377301	0.178092	0.622829	false	none	-0.854792	0.018231	0.086988	false	none	0.312407	0.364023	0.58174	false	none	P31946
3614	YWHAE	14-3-3 protein epsilon	-0.0552802	0.826901	0.963098	false	none	-0.396884	0.226736	0.403355	false	none	0.438148	0.102841	0.328307	false	none	P62258;P62258-2;B4DJF2;I3L3T1
3602	YWHAG	14-3-3 protein gamma;14-3-3 protein gamma, N-terminally processed	-0.050576	0.854711	0.970998	false	none	-0.380633	0.307629	0.470782	false	none	0.426174	0.162023	0.388623	false	none	P61981
3800	YWHAH	14-3-3 protein eta	-0.316023	0.431738	0.813775	false	none	-0.7278	0.21411	0.387914	false	none	0.198698	0.651013	0.792852	false	none	Q04917;A2IDB2
3001	YWHAQ	14-3-3 protein theta	-0.257078	0.329808	0.755416	false	none	-0.632421	0.0699062	0.198712	false	none	0.285083	0.381604	0.590316	false	none	P27348;E9PG15
3663	YWHAZ	14-3-3 protein zeta/delta	-0.0695413	0.745798	0.924292	false	none	-0.343348	0.257995	0.434289	false	none	0.325957	0.109827	0.34123	false	none	P63104;E7EX29;B0AZS6;P63104-2;B7Z2E6;H0YB80;E7ESK7
295	ZG16B	Zymogen granule protein 16 homolog B	0.407607	0.228262	0.688392	false	none	0.199581	0.556335	0.683146	false	none	0.693644	0.221192	0.456742	false	none	A0A0C4DGN4;Q96DA0
5849	ZPBP	Zona pellucida-binding protein 1	0.0486209	0.91194	0.978606	false	none	0.599321	0.270058	0.443202	false	none	-0.746835	0.151263	0.383467	false	none	Q9BS86;Q9BS86-2

## Sheet: Tabelle1
ACTG1
AHSG
ALDH1A1
APCS
APOH
CAND1
CCT7
CYB5R2
FHL1
FLOT1
GOT1
GPI
HDDC2
HP
HPX
HSPA4
IMPA1
LCP1
MYADM
PGAM2
PLS3
PPP3CC
PRKACG
RPS27A
SERPING1
STOM
SYPL1
TEX101
TKFC
TSPAN16
TTR
UCHL1
ACTN4
AFM
AHCY
ANKFY1
APEH
ATP6V0A1
ATP6V1B2
ATP6V1H
ATP8A1
ATP9A
AZGP1
BASP1
CAMK1
CAP1
CD9
CLIC4
CNP
CSTB
DBI
DNAJC5
DOPEY2
DPP3
EFHD2
EIF4A1
ESPN
EZR
FBP1
GALE
GDI1
GDI2
GLIPR2
GNAI2
GNAS
GNB1
GPR64
GSR
GSS
IDH1
LTA4H
MDH1
MGAM
MON2
MPI
MYO1C
MYO1D
NAPA
PARK7
PGD
PSMD13
PYCRL
QDPR
RAB10
RAB18
RAB27A
RAB5C
RAB7A
RAB8A
RAC1
RAP1A
SCFD1
SELENBP1
SERPINA3
SERPINB6
SLC44A4
SRC
SYT7
SYTL1
TMEM30A
TSPAN6
TXNDC17
VAT1
WDR1
ACADM
ACOT7
CFAP20
GLB1L
RUVBL1
TRAP1
