# Supplementary material for: Proteomic Landscape of Human Sperm in Patients with Different Spermatogenic Impairments
Source: Cells. 2023 Mar 26;12(7):1017. doi: 10.3390/cells12071017 (PMC10093380; doi:10.3390/cells12071017)
Supplement: Supplementary file 1 [file cells-12-01017-s001.zip › Supplementary Table S3.xlsx]

## Sheet: Supplementary Table 2.xlsx
Supplementary Table S3: Detailed results of correlation analysis of all inlcuded proteins as determined by LC-MS/MS with the basic semen parameters motility and count.
Experimental ID	Gene Symbol	Motility (% motile)		Count (106/mL)
		r	P-value	r	P-value
2470	A1BG	0.1432	0.378	0.1875	0.247
6289	AAAS	0.1695	0.283	0.4135	0.00649
3339	AARS	0.1457	0.298	-0.1653	0.237
5868	AARSD1;PTGES3L-AARSD1	-0.0013	0.993	0.2133	0.133
6233	ABCB6	0.2995	0.0604	0.2947	0.0648
3581	ABCE1	-0.269	0.0932	-0.2796	0.0805
6332	ABHD10	-0.0324	0.827	0.2269	0.121
5610	ABHD14B	0.0185	0.896	-0.2578	0.065
3226	ACAA2	-0.0072	0.965	0.1839	0.256
3900	ACACA	0.2449	0.0833	-0.0565	0.694
6150	ACAD9	0.2264	0.149	0.5001	0.000745
2690	ACADM	0.314	0.028	0.5104	0.000179
2799	ACADS	0.2836	0.0437	0.4634	0.000616
3346	ACADVL	0.209	0.141	0.4556	0.00078
2965	ACAT1	-0.0493	0.726	0.1569	0.262
5921	ACAT2	0.1605	0.261	-0.0178	0.901
2721	ACE	0.3385	0.0132	0.5917	3.06e-06
3458	ACLY	0.3343	0.0144	0.1137	0.417
2903	ACO1	0.0732	0.629	-0.1017	0.501
586	ACO2	-0.0603	0.668	0.1458	0.297
6250	ACOT13	0.0217	0.888	0.2132	0.16
1810	ACOT7	0.4079	0.00995	0.5093	0.00093
2963	ACP1	0.0682	0.645	0.0998	0.5
2783	ACPP	0.1301	0.353	0.1137	0.418
2658	ACR	0.0235	0.867	0.1865	0.181
5176	ACRBP	0.1329	0.343	0.314	0.022
2990	ACRV1	-0.1227	0.445	-0.1223	0.446
4332	ACSBG2	0.5147	0.000131	0.5854	8.01e-06
3103	ACSL1	0.1653	0.237	0.3812	0.00486
2318	ACSL3	0.0776	0.604	0.3093	0.0344
6622	ACSL6	0.1474	0.312	0.3144	0.0278
3559	ACTB	0.4333	0.00149	0.2661	0.0591
3678	ACTC1;ACTA2;ACTG2;ACTA1	-0.0893	0.584	0.0041	0.98
3672	ACTG1	0.3864	0.00426	0.2886	0.0361
6847	ACTL7A	0.349	0.0235	0.478	0.00137
5263	ACTL9	0.0732	0.641	0.3202	0.0363
2720	ACTN1	-0.0421	0.771	-0.1488	0.302
2042	ACTN4	0.2099	0.131	-0.0933	0.506
3579	ACTR1A	0.1635	0.242	0.0759	0.589
3210	ACTR1B	-0.0252	0.874	-0.2122	0.177
3578	ACTR2	0.122	0.404	-0.1171	0.423
3577	ACTR3	0.3	0.0343	0.0265	0.855
5298	ACTRT2	-0.0387	0.789	0.2155	0.133
5958	ACTRT3	0.0081	0.955	0.2615	0.0666
929	ADAM7	0.1067	0.501	0.2202	0.161
6553	ADAMTS1	-0.3096	0.0489	-0.2958	0.0604
2700	ADH5	0.1868	0.18	-0.0567	0.687
3062	ADSS	0.1606	0.329	0.0481	0.771
3245	AFM	0.3851	0.0118	0.4239	0.00515
3133	AGL	0.0713	0.619	-0.2086	0.142
2354	AGR2	-0.2286	0.156	-0.3223	0.0425
1848	AGRN	-0.2532	0.0674	-0.1695	0.225
2948	AHCY	0.2845	0.0389	0.0184	0.896
2063	AHCYL1	0.0776	0.604	-0.1828	0.219
3847	AHNAK	0.1469	0.325	-0.2435	0.0991
2304	AHSA1	-0.3503	0.0247	-0.5864	5.6e-05
2436	AHSG	0.4082	0.00659	0.2489	0.107
2340	AIFM1	-0.0598	0.71	0.2607	0.0997
3878	AIMP1	0.1909	0.194	0.0134	0.928
3911	AIMP2	0.1981	0.192	0.1676	0.271
1814	AIP	0.3305	0.0373	0.0258	0.874
2381	AK1	-0.235	0.0903	0.0461	0.743
5662	AK7	-0.0312	0.852	0.226	0.172
5673	AK8	-0.0378	0.805	0.1552	0.309
4453	AK9	-0.0061	0.971	0.2326	0.16
2228	AKAP3	-0.0302	0.83	0.1858	0.183
4348	AKAP4	-0.0191	0.892	0.2514	0.0694
2760	AKR1A1	0.1285	0.364	-0.0545	0.701
2777	AKR1B1	-0.1305	0.361	-0.2097	0.14
2018	AKR7A2	0.0157	0.911	-0.1639	0.241
2368	ALDH1A1	0.3559	0.0141	0.179	0.229
3281	ALDH1A3	0.1256	0.37	-0.1785	0.201
3039	ALDH4A1	0.0401	0.808	0.0507	0.759
3333	ALDH7A1	0.2379	0.0928	-0.1052	0.463
3318	ALDH9A1	0.1584	0.257	-0.1361	0.331
2460	ALDOA	0.298	0.0302	0.4306	0.00129
2618	ALDOC	0.2435	0.0918	0.2671	0.0635
1971	ALOX15B	0.0981	0.503	-0.1201	0.411
6470	ANKFY1	0.2444	0.124	-0.0316	0.844
1943	ANKRD28	0.2439	0.124	0.3231	0.0394
2778	ANPEP	0.1421	0.31	-0.0494	0.725
2462	ANXA1	0.4188	0.0018	0.2249	0.106
3395	ANXA11	-0.0883	0.551	-0.2736	0.0599
2540	ANXA2;ANXA2P2	-0.0128	0.927	-0.1959	0.16
2717	ANXA3	-0.0247	0.86	-0.1472	0.293
2606	ANXA4	0.1689	0.227	-0.0206	0.884
2589	ANXA5	0.0574	0.686	-0.0208	0.884
2563	ANXA6	0.0908	0.518	-0.0529	0.707
2876	ANXA7	0.0619	0.663	-0.205	0.145
2868	AOC1	0.0145	0.925	-0.0784	0.609
3857	AP1B1	0.1429	0.312	-0.0552	0.697
2045	AP1G1	0.0257	0.862	-0.266	0.0676
6878	AP1M2	-0.1718	0.289	-0.3094	0.052
2333	AP2A1	0.1444	0.312	0.0502	0.726
2265	AP2A2	0.3884	0.00582	0.2154	0.137
3660	AP2B1	0.1472	0.318	0.0986	0.505
106	AP2M1	0.0571	0.72	-0.1532	0.333
1818	AP3B1	-0.0712	0.663	-0.2368	0.141
6737	AP3M1	0.2163	0.186	-0.1055	0.523
2426	APCS	0.5023	0.000127	0.6199	7.41e-07
920	APEH	0.4581	0.000723	0.1241	0.386
6230	APMAP	0.0692	0.622	0.2525	0.0681
2419	APOA1	-0.5522	0.000268	-0.3173	0.0491
2421	APOA2	0.271	0.0752	0.3439	0.0223
2521	APOA4	-0.6487	7.96e-06	-0.3866	0.015
912	APOD	0.3834	0.00549	0.187	0.189
2420	APOE	-0.615	1.47e-05	-0.3272	0.0344
2429	APOH	0.3178	0.0457	0.2923	0.0672
5188	APPL2	0.2477	0.105	-0.0388	0.802
2549	APRT	0.0291	0.845	-0.3011	0.0375
3502	AQP5	0.2368	0.091	0.5757	8e-06
2659	ARAF	-0.2007	0.22	-0.3126	0.0527
3297	ARCN1	-0.0878	0.553	-0.3052	0.0349
3720	ARF1;ARF3	0.1298	0.354	0.0406	0.773
2843	ARF4	0.3479	0.0178	0.2405	0.107
3626	ARF6	0.3636	0.0153	0.2776	0.0681
6864	ARFGEF2	0.4123	0.00324	0.2568	0.0749
3455	ARFIP1	0.258	0.113	0.3577	0.0254
3827	ARHGAP1	0.1707	0.28	-0.0617	0.698
3440	ARHGDIA	0.0723	0.611	0.0191	0.893
3151	ARL3	-0.1264	0.45	-0.2036	0.22
4443	ARMC12	-0.0502	0.729	0.345	0.0141
4509	ARMC3	-0.0555	0.737	0.2225	0.173
4427	ARMC4	0.2872	0.0724	0.4706	0.00218
4580	ARMC6	0.1879	0.239	0.1585	0.322
6163	ARMT1	0.2452	0.127	0.2805	0.0795
1953	ARPC2	0.0517	0.736	-0.1891	0.213
1394	ARPC4-TTLL3;ARPC4	0.0654	0.673	-0.0873	0.573
632	ARRDC5	0.5504	7.4e-05	0.6734	2.93e-07
3955	ART3	0.1983	0.233	0.3097	0.0585
416	ASAH1	-0.439	0.00227	-0.3924	0.007
2321	ASMTL	-0.0285	0.856	-0.2138	0.169
97	ASNA1	0.1315	0.401	-0.1387	0.375
4737	ASRGL1	0.222	0.11	0.486	0.000225
2390	ASS1	0.0512	0.76	0.1633	0.327
6319	ATG3	-0.3091	0.0389	-0.2662	0.0772
3085	ATIC	0.0356	0.802	-0.1544	0.274
1329	ATL3	-0.1288	0.422	0.017	0.916
2488	ATP1A1	0.279	0.0548	0.4587	0.00104
2734	ATP1A3	0.2423	0.0835	0.3915	0.00411
3978	ATP1A4	0.172	0.218	0.3999	0.00301
3483	ATP1B3	0.1646	0.264	0.4723	0.000701
2812	ATP2A2	0.0554	0.702	0.0982	0.498
2952	ATP2B4	0.072	0.609	0.3141	0.022
2976	ATP5A1	-0.0225	0.873	0.2022	0.146
2519	ATP5B	0.0349	0.804	0.2761	0.0454
3153	ATP5C1	-0.292	0.0418	-0.0583	0.691
2961	ATP5F1	-0.0529	0.712	0.2099	0.139
2223	ATP5H	-0.0994	0.497	0.1806	0.214
3526	ATP5I	0.1319	0.394	0.2928	0.0537
2851	ATP5J	-0.1393	0.391	0.0858	0.599
1246	ATP5L	0.1821	0.206	0.3833	0.006
3287	ATP5O	-0.0973	0.488	0.1637	0.241
446	ATP6AP2	-0.34	0.0276	-0.2923	0.0603
5471	ATP6V0A1	0.2409	0.0886	0.0096	0.947
1289	ATP6V0D1	0.3154	0.0419	-0.0024	0.988
3175	ATP6V1A	0.1564	0.263	-0.1596	0.254
2897	ATP6V1B2	0.373	0.00703	0.0929	0.517
3155	ATP6V1E1	-0.1284	0.418	-0.3811	0.0128
2153	ATP6V1G1	0.1833	0.223	-0.0249	0.87
6569	ATP6V1H	0.1978	0.183	-0.0343	0.819
6732	ATP8A1	0.3451	0.0122	0.083	0.559
2133	ATP9A	0.1721	0.242	-0.011	0.941
2214	ATRN	0.2718	0.0898	0.331	0.037
6476	ATXN10	0.2033	0.157	-0.0481	0.74
2970	AZGP1	0.2714	0.0516	0.2049	0.145
3595	B2M	-0.3604	0.00804	-0.1712	0.22
2337	BAG2	-0.011	0.944	0.0275	0.861
6629	BAG5	0.2018	0.16	0.3397	0.0158
12	BAG6;BAT3	0.2141	0.131	0.2395	0.0905
6691	BAIAP2	0.1481	0.321	0.0035	0.982
2183	BANF1	-0.0377	0.815	0.2515	0.113
3709	BASP1	0.3349	0.0142	0.0759	0.589
3453	BLVRA	-0.0094	0.954	-0.27	0.092
3043	BLVRB	-0.0287	0.841	-0.2656	0.0596
2347	BPNT1	0.3735	0.00639	0.4517	0.000776
4493	BROX	0.207	0.149	-0.0136	0.925
3138	BSG	0.2447	0.109	0.34	0.0239
4736	BZW1	0.0213	0.89	-0.2796	0.0629
31	C11orf54	0.0194	0.897	-0.0652	0.663
6190	C12orf10	0.3744	0.0104	0.502	0.000379
176	C21orf33	0.1233	0.404	0.2557	0.0794
917	C2orf16	0.2391	0.105	0.3059	0.0365
5850	C2orf88	0.3381	0.0353	0.4822	0.00188
2396	C3	-0.0843	0.591	0.0877	0.576
5100	C7orf31	-0.1089	0.482	0.2365	0.122
4983	C7orf61	0.164	0.255	0.4058	0.00346
4697	C9orf171	0.1935	0.238	0.2663	0.101
2389	CA2	0.4345	0.00162	0.4999	0.000219
2930	CA4	0.3047	0.0297	0.2822	0.0448
2225	CABYR	-0.1424	0.324	0.1649	0.252
2226	CABYR (iso3)	-0.2469	0.0747	0.0092	0.948
6193	CACYBP	0.0289	0.847	-0.1095	0.464
1346	CAD	0.0507	0.735	-0.2664	0.0703
1481	CALM2;CALM1	-0.2202	0.117	0.0676	0.634
3009	CALR	-0.3198	0.0196	-0.2254	0.105
3997	CAMK1	0.205	0.217	-0.1191	0.476
1034	CAMK2D	0.0795	0.575	-0.1574	0.265
1642	CAMP	-0.5579	1.42e-05	-0.2825	0.0404
4838	CAND1	0.509	9.96e-05	0.3971	0.00324
3010	CANX	-0.4246	0.00153	-0.3642	0.00734
3757	CAP1	0.3228	0.0209	0.1062	0.458
3181	CAPG	0.0069	0.961	-0.2682	0.0521
2542	CAPN1	0.099	0.485	-0.0904	0.524
2831	CAPN2	0.0141	0.926	-0.2586	0.0827
296	CAPNS1	0.0484	0.731	-0.2431	0.0794
3450	CAPZA1	0.0588	0.679	-0.2143	0.127
3278	CAPZA2	0.0859	0.549	-0.1632	0.252
5641	CAPZA3	-0.04	0.787	0.2132	0.146
731	CAPZB	-0.0664	0.636	-0.0362	0.797
4910	CARKD	-0.1285	0.423	-0.1391	0.386
4864	CARM1	0.1427	0.344	-0.0173	0.909
3340	CARS	-0.0514	0.723	-0.0638	0.66
2797	CBR1	0.05	0.722	-0.0538	0.702
4961	CCDC105	-0.0373	0.806	0.2241	0.134
5625	CCDC136	0.0108	0.941	0.3027	0.0326
3993	CCIN	0.2195	0.126	0.3814	0.00628
3697	CCT2	0.3576	0.00857	0.4143	0.00204
3329	CCT3	0.3093	0.0242	0.287	0.0372
3394	CCT4	0.2893	0.0356	0.35	0.0102
3307	CCT5	-0.1626	0.245	-0.0999	0.477
3186	CCT6A	0.3269	0.0169	0.2375	0.0868
5410	CCT6B	0.0981	0.498	0.1746	0.225
5801	CCT7	0.4695	0.00039	0.4877	0.000212
3393	CCT8	0.4345	0.00115	0.3667	0.00692
5083	CD177	0.1061	0.498	0.1653	0.289
3024	CD38	-0.0158	0.916	-0.1253	0.402
2787	CD46	-0.331	0.0424	-0.0171	0.919
3839	CD47	0.2507	0.0857	0.0653	0.659
749	CD55	0.2799	0.0726	0.3319	0.0318
1252	CD59	0.0241	0.872	-0.056	0.709
1360	CD63	-0.0741	0.617	-0.189	0.198
509	CD9	0.3046	0.0353	0.1158	0.433
4178	CDC37	0.0227	0.873	0.0444	0.755
3564	CDC42	-0.1042	0.496	-0.256	0.0896
2722	CDH1	-0.6037	1.71e-06	-0.5189	6.87e-05
5752	CDRT15	0.2824	0.0601	0.4127	0.00484
6860	CFAP20	0.4026	0.01	0.5077	0.000826
5019	CFAP52	0.1279	0.386	0.2848	0.0498
5678	CFAP57	0.0319	0.841	0.3207	0.0384
4435	CFAP58	0.165	0.309	0.2985	0.0614
2950	CFL1	0.0042	0.976	-0.2469	0.0747
5925	CHID1	-0.4208	0.00445	-0.3302	0.0286
6543	CHORDC1	0.1629	0.279	0.0205	0.892
6407	CISD1	-0.0554	0.728	0.0719	0.651
3995	CKAP5	0.17	0.243	-0.0582	0.691
2716	CKB	0.0303	0.83	-0.1351	0.335
1829	CLIC1	0.0968	0.491	-0.0626	0.656
6857	CLIC4	0.1843	0.231	0.0475	0.759
5626	CLMN	0.1609	0.28	0.3277	0.0245
2604	CLTA	-0.1544	0.323	-0.1023	0.514
71	CLTC	-0.0973	0.488	-0.1844	0.186
2673	CLU	-0.6446	1.89e-07	-0.3965	0.00329
5210	CMAS	0.1574	0.339	0.1889	0.249
5546	CMBL	-0.0157	0.917	-0.3348	0.023
3051	CMPK1	-0.276	0.0549	-0.4978	0.000273
5636	CNDP2	0.2506	0.0703	0.0312	0.825
2609	CNP	0.3286	0.0174	0.0196	0.89
3898	COASY	-0.1366	0.382	-0.1944	0.212
3180	COL18A1	-0.5097	0.000409	-0.32	0.0342
2910	COMT	-0.0931	0.568	-0.1726	0.287
3466	COPA	0.1599	0.257	-0.0547	0.7
3465	COPB1	0.0522	0.713	-0.0868	0.541
3136	COPB2	0.1086	0.443	-0.1521	0.282
6855	COPG1	0.2215	0.115	0.0886	0.532
6674	COPS3	-0.0583	0.717	-0.1257	0.434
5866	COPS4	-0.0029	0.983	0.1023	0.47
1191	COPS8	0.1328	0.42	0.1136	0.491
5829	CORO1B	0.0547	0.703	-0.2673	0.058
2726	COX4I1	0.0172	0.904	0.2147	0.126
2889	COX5A	0.2739	0.0518	0.4599	0.000685
2666	COX5B	0.0085	0.954	0.2103	0.143
2611	COX6C	-0.0014	0.993	0.278	0.0614
1041	COX7C	-0.1211	0.463	0.1128	0.494
2376	CP	0.1782	0.265	0.326	0.0375
2230	CPD	-0.3298	0.0193	-0.0376	0.796
2815	CPE	-0.1916	0.169	-0.242	0.0808
2757	CPM	-0.1016	0.492	-0.2005	0.172
2138	CPNE3	0.2308	0.107	-0.0106	0.942
6852	CPQ	-0.4749	0.00259	-0.4822	0.00217
5408	CPT1B	0.0628	0.665	0.1721	0.232
2955	CPT2	0.0202	0.888	0.2628	0.0625
4530	CPZ	-0.6872	1.33e-08	-0.5767	6.18e-06
3235	CRAT	0.0802	0.584	0.2459	0.0886
3474	CRISP1	-0.2004	0.15	0.0194	0.89
2809	CRISP2	0.1912	0.25	0.114	0.496
1574	CRISPLD2	-0.34	0.0223	-0.0347	0.821
270	CRTAC1	-0.4541	0.00369	-0.3212	0.0462
1264	CRYAB	-0.104	0.482	-0.2417	0.0978
6736	CRYL1	0.124	0.396	-0.0962	0.511
4070	CRYM	0.0499	0.723	-0.255	0.0653
3831	CRYZ	0.1507	0.312	-0.0609	0.684
774	CS	-0.0441	0.754	0.1605	0.251
3501	CSE1L	0.0861	0.54	0.2216	0.111
552	CSNK2A1;CSNK2A3	-0.3282	0.0338	-0.1139	0.473
2867	CSNK2A2	-0.0357	0.823	0.175	0.268
4403	CSNK2B;CSNK2B-LY6G5B-1181	0.1115	0.446	0.2626	0.0683
2399	CST3	-0.315	0.0243	-0.1317	0.357
2400	CST4	-0.2438	0.12	-0.2111	0.18
2461	CSTB	0.3808	0.00694	0.1823	0.21
517	CTNNB1	-0.0231	0.886	-0.3467	0.0264
2551	CTSB	-0.3361	0.0364	-0.1585	0.335
438	CTSD	-0.2407	0.0856	-0.1524	0.281
6503	CTSF	-0.422	0.00483	-0.2066	0.184
131	CTSH	-0.5762	1.19e-05	-0.4749	0.000493
4017	CTTN	0.184	0.262	-0.2203	0.178
3972	CUL3	0.4721	0.000359	0.5424	2.72e-05
5470	CUL5	-0.2617	0.103	-0.4521	0.0034
6326	CUTC	0.2392	0.105	0.4052	0.00472
1330	CYB561	0.0319	0.843	-0.2871	0.0688
4544	CYB5R2	0.6086	3.49e-06	0.6819	6.85e-08
2370	CYB5R3	0.3488	0.0189	0.2691	0.0738
2581	CYC1	-0.234	0.152	0.0996	0.546
4742	CYFIP1	0.1659	0.26	-0.1624	0.27
3143	CYLC1	-0.1812	0.263	0.0099	0.951
4000	CYLC2	-0.2635	0.084	-0.0839	0.588
1286	DAD1	0.1353	0.381	0.1392	0.368
2771	DARS	0.2995	0.0294	0.0544	0.699
2533	DBI	0.3902	0.00968	0.1895	0.224
6594	DBNL	-0.0796	0.607	-0.4101	0.00569
1152	DCTN1;DKFZp686E0752	-0.0795	0.572	-0.1476	0.292
3961	DCTN2	-0.0521	0.719	0.0034	0.982
2222	DCTN3	0.1614	0.29	0.0658	0.667
6596	DCTN4	0.2071	0.177	-0.0239	0.878
4783	DCXR	0.1411	0.318	-0.0499	0.725
2241	DDAH1	0.1141	0.44	0.0007	0.996
2349	DDAH2	0.164	0.3	-0.2305	0.142
4175	DDB1	0.1006	0.487	0.2238	0.118
299	DDOST	0.0414	0.782	0.1343	0.368
3045	DDT;DDTL	-0.0438	0.788	-0.1408	0.386
5402	DDX1	-0.2598	0.105	-0.4371	0.0048
1982	DDX3Y	-0.0956	0.513	-0.3407	0.0166
4188	DECR1	-0.1461	0.296	0.0801	0.568
3545	DEFA3;DEFA1	-0.0064	0.968	-0.2843	0.068
2954	DGKA	0.3273	0.042	0.1807	0.271
4199	DGUOK	-0.2026	0.216	0.0436	0.792
6760	DHRS7	-0.0169	0.919	-0.1452	0.378
297	DHRS7B	0.1158	0.46	0.2717	0.078
2662	DLAT	0.1494	0.286	0.4125	0.00214
2610	DLD	-0.201	0.157	0.0339	0.814
3164	DLST	0.1853	0.198	0.4176	0.00255
1306	DMXL1	0.1946	0.171	-0.0725	0.613
6459	DNAH1	0.1311	0.39	0.285	0.0578
453	DNAH10	0.1494	0.316	0.3106	0.0336
1184	DNAH12	0.2958	0.0512	0.484	0.000873
6519	DNAH17	0.1676	0.24	0.3845	0.00534
6448	DNAH2	-0.314	0.0379	0.0669	0.666
5287	DNAH3	0.2086	0.18	0.3957	0.00863
5997	DNAH6	0.0743	0.636	0.3663	0.0157
5388	DNAH7	0.1637	0.261	0.3368	0.018
13	DNAH8	0.0646	0.652	0.2368	0.0943
87	DNAI1	-0.1418	0.364	-0.039	0.804
3080	DNAJA1	-0.1592	0.333	-0.3518	0.0281
2119	DNAJA2	0.0474	0.741	0.173	0.225
5360	DNAJA4	0.1342	0.338	0.3274	0.0167
2975	DNAJB1	0.1297	0.355	0.1451	0.3
6496	DNAJB11	0.2624	0.0974	0.357	0.022
5220	DNAJB8	-0.0051	0.971	0.2395	0.0872
6354	DNAJC11	-0.1505	0.329	0.1065	0.491
2143	DNAJC13	-0.0884	0.587	-0.194	0.23
3918	DNAJC3	-0.5323	9.86e-05	-0.4148	0.00337
6096	DNAJC5	0.2638	0.0836	0.1487	0.336
1888	DNALI1	-0.1006	0.496	0.1096	0.459
1840	DNM1L	0.2335	0.132	-0.0135	0.931
3382	DNM2	0.1798	0.207	-0.0535	0.709
5	DNPEP	0.1754	0.214	0.1789	0.204
6783	DOPEY2	0.1415	0.317	-0.0815	0.566
5910	DPCD	0.4308	0.00128	0.5405	2.94e-05
6109	DPEP3	0.1768	0.251	0.434	0.00325
6391	DPP3	0.5395	4.4e-05	0.2758	0.0502
3005	DPP4	0.1458	0.298	-0.0959	0.495
6555	DPP7	-0.1253	0.418	-0.119	0.442
4576	DPY19L2	-0.0183	0.897	0.2298	0.0979
4012	DPYSL3	0.1093	0.48	-0.1763	0.252
3565	DSTN	0.1141	0.425	-0.2039	0.151
4013	DYNC1H1	0.1741	0.213	-0.0974	0.488
3937	DYNC1I2	-0.1342	0.397	-0.3983	0.00899
6867	DYNC1LI1	-0.2323	0.125	-0.4056	0.0057
3665	DYNLL1	0.1563	0.264	0.2788	0.0432
5575	DYNLL2	0.2263	0.114	0.332	0.0185
5318	DYNLRB2	-0.2565	0.0818	-0.1138	0.446
3666	DYNLT1	0.075	0.62	0.1015	0.502
3891	ECH1	-0.2419	0.084	0.0067	0.962
3050	ECHS1	0.0422	0.769	0.2583	0.0672
3211	ECI1;DCI	0.0692	0.644	0.2199	0.137
284	ECI2	-0.0872	0.574	0.1795	0.244
4183	ECM1	-0.0974	0.492	0.1137	0.422
4499	ECM29;KIAA0368	0.3662	0.00759	0.2253	0.108
3531	EDDM3B	-0.4987	0.00144	-0.1931	0.245
2061	EDIL3	0.0743	0.608	0.0511	0.724
4095	EEA1	-0.0171	0.917	-0.4072	0.00912
3680	EEF1A1;EEF1A1P5	-0.0407	0.773	-0.0955	0.496
2960	EEF1B2	-0.061	0.716	0.1328	0.427
1266	EEF1D	-0.0173	0.902	-0.0077	0.957
2008	EEF1E1;EEF1E1-BLOC1S5	-0.0065	0.966	-0.0499	0.739
2995	EEF1G	0.1044	0.457	0.2772	0.0445
2735	EEF2	0.1374	0.326	-0.1482	0.29
3538	EEFSEC	0.1938	0.244	0.0982	0.558
4472	EFCAB6	-0.0146	0.923	0.3004	0.0402
4367	EFHC1	0.0898	0.531	0.3527	0.0111
4357	EFHC2	0.1121	0.438	0.3946	0.00458
5520	EFHD2	0.1769	0.269	-0.2335	0.142
436	EFR3A	0.3431	0.0281	0.5295	0.000371
6114	EHD1	0.1299	0.359	0.0412	0.772
6064	EHD4	0.015	0.919	-0.2326	0.112
2502	EIF2S1	-0.0758	0.609	-0.3506	0.0146
2875	EIF2S2	-0.1143	0.494	-0.2618	0.112
3197	EIF2S3;EIF2S3L	0.1231	0.389	-0.1922	0.177
4008	EIF3A	0.0887	0.536	-0.1229	0.39
3517	EIF3B	-0.055	0.701	-0.3567	0.0102
5777	EIF3C;EIF3CL	0.1393	0.32	0.0071	0.96
3551	EIF3E	0.1137	0.437	-0.0932	0.524
1830	EIF3F	0.1204	0.41	0.0261	0.859
2206	EIF3G	-0.032	0.84	-0.0645	0.685
3932	EIF3I	0.0238	0.884	-0.205	0.204
1758	EIF3K	0.0089	0.958	-0.1584	0.342
715	EIF3L	0.0726	0.609	-0.1307	0.356
3561	EIF4A1	0.228	0.101	-0.0604	0.668
4016	EIF4A2	0.1776	0.249	0.2581	0.0908
1135	EIF4G1	0.0592	0.68	-0.2005	0.158
3670	EIF5A;EIF5AL1	0.1287	0.359	-0.0263	0.852
55	EIF5B	-0.0986	0.514	-0.364	0.0129
3527	EIF6	0.2155	0.15	0.1213	0.422
101	ELSPBP1	-0.2877	0.0647	-0.0083	0.959
2342	EML2	-0.0938	0.56	-0.2779	0.0785
5256	ENKUR	-0.25	0.13	0.0167	0.92
2523	ENO1	0.2467	0.075	0.3024	0.0277
3113	EPHX2	-0.0821	0.563	-0.2932	0.0349
2550	EPRS	-0.1025	0.465	-0.0436	0.756
3219	EPS15	-0.0823	0.591	-0.4311	0.00311
6129	EPS8L2	-0.1725	0.287	-0.2727	0.0887
5486	ERGIC1	0.1784	0.241	-0.1801	0.237
2177	ERLIN1	0.0494	0.759	0.274	0.083
2258	ERLIN2	0.0019	0.989	0.2345	0.091
3041	ERP29	0.0862	0.583	0.0293	0.852
5847	ERP44	0.1033	0.485	0.1338	0.365
2671	ESD	0.085	0.575	-0.0437	0.773
730	ESPN	0.3254	0.0292	0.2741	0.0684
3628	ETF1	0.0902	0.538	-0.0927	0.526
2749	ETFA	-0.0123	0.931	0.2295	0.0983
3172	ETFB	0.0651	0.653	0.2466	0.0842
5494	EXOC4	0.1378	0.372	-0.2673	0.0794
1113	EZR	0.351	0.00996	0.2095	0.132
1856	FAAH	0.0367	0.8	0.3575	0.0108
3756	FABP5	0.1119	0.444	-0.0082	0.956
6672	FAF1	0.1378	0.367	0.2699	0.073
5585	FAHD2A	0.0451	0.777	0.3107	0.0452
6410	FAM120A	-0.0344	0.831	-0.3865	0.0126
5982	FAM129A	0.1035	0.461	-0.219	0.115
5754	FAM129B	0.1353	0.387	-0.0758	0.629
4980	FAM154A;SAXO1	0.0393	0.791	0.268	0.0655
4559	FAM166A	-0.0372	0.797	0.1908	0.184
578	FAM170A	-0.0115	0.943	0.1322	0.41
4708	FAM205A	0.052	0.731	0.1764	0.241
4375	FAM209A	-0.0751	0.612	0.1664	0.258
4374	FAM209B	-0.1225	0.397	0.0459	0.752
4971	FAM71A	0.198	0.173	0.364	0.0101
5259	FAM71B	0.2906	0.0406	0.4755	0.000483
6711	FARSA	0.1813	0.208	0.2357	0.0994
6313	FARSB	0.4278	0.00194	0.5382	5.55e-05
3325	FASN	0.1956	0.16	-0.0693	0.622
2600	FBP1	0.1896	0.212	-0.032	0.835
6879	FCGBP	-0.2694	0.0612	-0.1843	0.205
2756	FDPS	-0.0155	0.919	-0.2802	0.0623
2559	FH	0.0304	0.829	0.2711	0.0496
3976	FHL1	0.4884	0.00077	0.6053	1.34e-05
3781	FKBP4	-0.1052	0.453	-0.3737	0.00585
3947	FKBP5	-0.0079	0.959	-0.3822	0.00958
3895	FLII	0.0545	0.71	-0.2605	0.0707
2161	FLNB	0.1625	0.245	-0.1776	0.203
2227	FLOT1	0.5975	7.35e-06	0.2998	0.0384
4018	FLOT2	0.2836	0.0561	0.1112	0.462
2431	FN1	-0.6331	3.64e-07	-0.4621	0.000495
5264	FNDC8	0.1583	0.305	0.2678	0.0788
3793	FOLH1;FOLH1B	0.1412	0.344	-0.1173	0.432
6268	FSCN3	0.2	0.159	0.4367	0.00136
4328	FSIP2	0.029	0.842	0.2978	0.0357
2444	FTH1	-0.118	0.414	-0.2882	0.0424
5044	FTMT	-0.0021	0.989	0.2346	0.108
2458	FUCA1	-0.2601	0.0844	-0.2852	0.0576
5923	FUNDC2	0.2943	0.0497	0.3191	0.0326
2694	G6PD	-0.087	0.552	-0.2723	0.0584
2655	GAA	-0.3779	0.00527	-0.2922	0.0337
4026	GALE	0.3528	0.0203	0.0938	0.55
3409	GALK1	0.0841	0.587	-0.1532	0.321
4056	GANAB	-0.4568	0.000585	-0.2715	0.0492
2477	GAPDH	0.0966	0.492	0.0318	0.821
1882	GAPDHS	-0.1076	0.443	0.1146	0.414
3207	GARS	0.4974	0.000176	0.466	0.000498
2914	GART	-0.0385	0.807	-0.2035	0.191
4027	GAS6	-0.2548	0.0772	-0.2119	0.144
3792	GBE1	-0.0746	0.639	-0.3428	0.0263
5411	GBF1	-0.0071	0.963	-0.2124	0.161
1061	GC	-0.1769	0.281	-0.138	0.402
3301	GCLC	0.0996	0.541	-0.218	0.177
5424	GCN1L1	0.1797	0.198	-0.0103	0.942
3074	GDI1	0.4917	0.000185	0.2734	0.0476
3373	GDI2	0.4369	0.0012	0.1727	0.221
4744	GET4	0.2704	0.0833	0.3316	0.0319
3813	GFPT1	0.2347	0.0907	0.0399	0.777
2147	GGCT	0.3296	0.0354	0.0869	0.589
2328	GGPS1	0.3558	0.0178	0.1828	0.235
2861	GGT1;GGT3P;GGT2	0.0482	0.737	-0.0126	0.93
6087	GHITM	-0.0026	0.988	0.3207	0.0496
4029	GK2	-0.0456	0.746	0.2341	0.0916
4028	GK3P	0.0957	0.5	0.357	0.00939
2516	GLA	-0.5898	4.95e-05	-0.3741	0.016
4655	GLB1L	0.4602	0.00167	0.611	1.06e-05
5454	GLG1	-0.3702	0.0204	-0.201	0.22
6113	GLIPR2	0.2727	0.0699	0.0055	0.972
3797	GLO1	0.0462	0.752	-0.1155	0.429
6206	GLOD4	0.2502	0.0797	0.028	0.847
2231	GLRX3	0.033	0.82	-0.0152	0.917
2369	GLUD1	0.0636	0.678	-0.1525	0.317
557	GLUL	-0.0056	0.968	0.226	0.104
2095	GMDS	0.0369	0.814	-0.3371	0.027
5608	GMPPA	0.2123	0.135	-0.1351	0.345
6828	GMPPB	0.188	0.196	-0.1392	0.34
3165	GMPR	0.1786	0.258	-0.1534	0.332
3038	GNA11	0.1692	0.272	0.0527	0.734
2487	GNAI2	0.2328	0.111	-0.0127	0.932
4370	GNAS	0.3307	0.019	0.0412	0.776
3644	GNB1	0.2566	0.0721	0.0059	0.968
3646	GNB2	0.1843	0.215	-0.1594	0.285
3671	GNB2L1	0.1136	0.423	0.0198	0.889
6696	GNE	0.3237	0.0365	0.0066	0.967
3161	GNL1	-0.253	0.125	-0.2937	0.0735
2823	GOT1	0.5617	1.8e-05	0.5054	0.000155
2379	GOT2	-0.051	0.725	0.0213	0.883
3118	GPC1	-0.1264	0.443	0.0888	0.591
2178	GPC4	-0.4399	0.00281	-0.1559	0.312
5026	GPD1L	0.0241	0.864	-0.2753	0.0461
2526	GPI	0.6813	1.97e-08	0.5043	0.000118
4992	GPR64	0.2522	0.0872	0.1161	0.437
914	GPS1	-0.2716	0.0781	-0.4264	0.00435
51	GPX1	-0.0041	0.978	-0.2748	0.0535
27	GPX4	0.0823	0.558	0.3474	0.0108
6492	GRHPR	0.2069	0.149	-0.0126	0.931
3357	GSK3A	0.4847	0.00114	0.3885	0.011
3358	GSK3B	0.4786	0.00178	0.3996	0.0106
2780	GSPT1	0.0058	0.968	-0.252	0.0744
2371	GSR	0.2133	0.129	-0.0561	0.693
3306	GSS	0.2629	0.0847	0.1027	0.507
2896	GSTM3	0.0462	0.742	0.281	0.0415
3699	GSTO1	-0.1393	0.398	-0.2747	0.0906
6116	GSTO2	0.115	0.474	0.402	0.00917
2593	GSTP1	-0.0529	0.715	-0.0929	0.521
266	GSTZ1	0.3706	0.0103	0.3362	0.0209
2750	GYS1	-0.0917	0.574	-0.26	0.105
4728	H1FNT	0.116	0.427	0.2975	0.0379
2625	H2AFB1	0.1129	0.466	0.239	0.118
2796	H2AFX	-0.2567	0.0636	-0.0108	0.939
1723	H3F3B;H3F3A	-0.1827	0.199	-0.0212	0.883
322	HADH	-0.0782	0.636	0.1909	0.244
1501	HADHA	0.0299	0.832	0.2647	0.0554
3504	HADHB	-0.0842	0.553	0.1789	0.205
4194	HAGH	-0.3464	0.0265	-0.1981	0.214
3689	HBA1	0.1807	0.246	0.0751	0.632
3687	HBB	0.2836	0.0508	0.2585	0.076
4778	HDDC2	0.6378	5.55e-06	0.5571	0.000127
6	HDLBP	-0.0956	0.514	-0.4091	0.00351
6295	HEBP1	-0.0064	0.967	-0.3792	0.00934
6841	HEBP2	0.062	0.659	-0.2836	0.0396
2531	HEXA	-0.5561	2.26e-05	-0.4682	0.00053
2545	HEXB	-0.3374	0.0166	-0.3585	0.0106
5474	HGD	0.198	0.187	-0.1206	0.425
3084	HIBADH	-0.1725	0.231	0.1867	0.194
4902	HID1	0.0957	0.541	-0.256	0.0976
3352	HINT1	0.3522	0.0258	0.1392	0.392
6262	HINT3	0.2195	0.157	0.1635	0.295
2920	HIST1H1T	-0.4625	0.00233	-0.112	0.486
2621	HIST1H2AH;HIST1H2AJ;H2AFJ;HIST1H2AG;HIST1H2AC;HIST2H2AA3;HIST2H2AC;HIST1H2AD;HIST3H2A;HIST1H2AB	-0.0811	0.584	0.2443	0.0942
5488	HIST1H2BA	-0.0496	0.724	0.0914	0.515
3636	HIST1H4A	-0.1542	0.27	0.1372	0.327
4460	HIST2H3PS2	-0.0351	0.832	0.0526	0.75
2858	HK1	0.1025	0.465	0.3158	0.0213
5276	HM13	0.0077	0.964	0.0504	0.764
3060	HMOX2	-0.2038	0.174	-0.0837	0.58
3601	HNRNPK	-0.3784	0.00734	-0.5713	1.81e-05
6588	HOOK1	-0.0563	0.71	-0.1365	0.366
2383	HP	0.4353	0.00177	0.3841	0.00644
2378	HPRT1	0.2976	0.0471	0.4949	0.000548
2442	HPX	0.4554	0.00115	0.4086	0.00394
5788	HSD17B10	0.1731	0.22	0.3855	0.00477
3415	HSD17B4	0.0037	0.98	-0.2593	0.072
2553	HSP90AA1	0.1169	0.404	-0.0844	0.548
2568	HSP90AB1	0.1063	0.449	-0.1741	0.212
2765	HSP90B1	-0.2862	0.0377	-0.2136	0.125
3308	HSPA13	-0.6384	5.39e-06	-0.4894	0.001
330	HSPA1B;HSPA1A	0.1889	0.176	0.0806	0.566
3115	HSPA1L	0.1901	0.173	0.3635	0.00747
3481	HSPA2	-0.0728	0.605	0.2153	0.122
3116	HSPA4	0.5214	6.24e-05	0.4039	0.0027
2330	HSPA4L	0.3338	0.0156	0.4123	0.00239
2674	HSPA5	-0.1109	0.429	0.0495	0.725
2677	HSPA8	0.0344	0.807	-0.1538	0.272
3176	HSPA9	-0.1223	0.388	0.099	0.485
2481	HSPB1	-0.0651	0.643	-0.1842	0.187
2672	HSPD1	-0.0963	0.493	0.1008	0.473
3592	HSPE1	-0.3734	0.00894	-0.089	0.548
5419	HSPH1	-0.0129	0.929	-0.0997	0.491
4797	HUWE1	0.2777	0.0463	0.0537	0.705
5539	HVCN1	0.4066	0.00754	0.3412	0.027
4267	HYDIN	0.1055	0.528	0.2153	0.194
6801	HYOU1	-0.1104	0.431	0.0742	0.597
3208	IARS	0.141	0.314	-0.0729	0.604
6314	IARS2	0.0646	0.663	0.2422	0.0971
2767	IDE	0.1852	0.208	-0.1681	0.253
2213	IDH1	0.2785	0.0456	-0.0026	0.986
3311	IDH2	0.1606	0.298	-0.1088	0.482
3369	IDH3A	-0.0082	0.955	0.2492	0.081
122	IDH3B	0.0487	0.754	0.2358	0.123
2841	IGFBP2	-0.3558	0.0208	-0.0557	0.726
491	IGHA1	-0.0754	0.61	-0.0463	0.755
202	IGHG1	0.0763	0.602	0.1575	0.28
492	IGHG2	-0.1815	0.262	-0.0003	0.999
2413	IGKC	0.1735	0.214	0.2357	0.0893
2277	IKBKAP	0.0057	0.973	-0.3181	0.0484
5731	IL4I1	-0.008	0.959	0.2684	0.0747
4202	IMMT	-0.1043	0.476	0.1655	0.256
3026	IMPA1	0.6775	6.53e-08	0.6399	5.63e-07
2713	IMPDH2	0.1013	0.498	-0.1641	0.27
5315	IPO4	0.102	0.467	0.3184	0.0201
1838	IPO5	0.0918	0.513	0.257	0.0632
2298	IPO7	0.1248	0.388	-0.1233	0.394
5699	IPO9	-0.0938	0.526	-0.238	0.103
3271	IQGAP1	0.2521	0.0686	0.0263	0.852
3964	IQGAP2	0.4612	0.00051	0.4961	0.000158
4583	IRGC	0.2215	0.122	0.4544	0.000916
3471	IST1	-0.2179	0.171	-0.4634	0.00228
232	IVD	0.0726	0.631	0.2582	0.0831
4210	IZUMO4	-0.4255	0.00497	-0.1547	0.328
4090	KARS	0.1196	0.398	0.2329	0.0966
4663	KIAA1324	0.082	0.606	-0.2142	0.173
576	KIAA1598	-0.0128	0.931	-0.3499	0.0148
6024	KIAA1683	0.097	0.503	0.2048	0.154
6269	KIF13B	0.0803	0.609	-0.1054	0.501
3104	KIF5B	0.075	0.593	-0.1802	0.197
2075	KIF5C	-0.0816	0.603	-0.2384	0.124
6025	KLC2	-0.121	0.418	-0.2845	0.0526
6315	KLC4	0.0625	0.706	-0.2674	0.0998
4561	KLHL10	0.1813	0.198	0.386	0.00471
2537	KLK3	0.0949	0.499	0.0071	0.96
3436	KPNA1	0.1422	0.381	-0.0362	0.824
3435	KPNA2	-0.0406	0.775	0.1287	0.363
1853	KPNA3	-0.1643	0.318	0.1143	0.488
1866	KPNA4	0.0298	0.851	0.1239	0.434
2104	KPNA6	0.3518	0.0223	0.232	0.139
4074	KPNB1	-0.2094	0.132	-0.2491	0.0721
2511	KRT18	-0.2723	0.0671	-0.4445	0.00197
4300	LACTB2	-0.0194	0.904	0.1284	0.424
1961	LAMA5	-0.6492	1.45e-07	-0.5161	7.64e-05
3510	LAMB2	-0.71	3.75e-09	-0.4984	0.00017
2675	LAMC1	-0.6188	1.3e-06	-0.4228	0.00199
2689	LAMP1	0.1495	0.305	-0.0376	0.798
2055	LANCL1	0.1652	0.29	0.1054	0.501
6310	LANCL2	0.1546	0.322	0.1181	0.451
3023	LAP3	-0.0531	0.705	0.1033	0.462
6465	LARS	0.0809	0.565	-0.0898	0.523
2747	LCP1	0.4842	0.000239	0.3085	0.0246
2366	LDHA	0.1399	0.318	0.293	0.0332
5969	LDHAL6B	0.1286	0.359	0.2926	0.0335
2534	LDHB	0.1247	0.378	-0.1478	0.296
2552	LDHC	0.1414	0.313	0.4531	0.000656
4442	LELP1	0.3271	0.0369	0.4909	0.00112
2284	LETM1	0.0525	0.745	0.1924	0.228
2596	LGALS1	0.002	0.99	-0.0099	0.95
3833	LGALS3BP	-0.0182	0.897	0.0682	0.628
499	LIPI	0.0716	0.669	0.184	0.269
3323	LMAN1	-0.2368	0.117	-0.2718	0.0709
3880	LMAN2	0.0862	0.543	0.2834	0.0418
460	LOC122455342	-0.0258	0.867	0.1581	0.299
1729	LONP1	0.2039	0.201	0.3433	0.028
2530	LPL	-0.7381	2.86e-10	-0.6008	1.97e-06
5472	LPP	0.236	0.0889	-0.0404	0.774
3391	LRBA	0.0608	0.688	-0.2526	0.0903
670	LRRC37A2;LRRC37A	-0.3209	0.0231	0.0359	0.805
1322	LRRC37B	-0.3758	0.00657	-0.1398	0.328
5016	LRRC47	0.112	0.459	-0.126	0.404
1569	LRRC57	0.2323	0.155	0.0916	0.579
5990	LRRCC1	0.0647	0.666	0.2767	0.0597
3298	LSS	0.2323	0.12	0.0991	0.512
2617	LTA4H	0.3586	0.00905	-0.018	0.899
2441	LTF	-0.4103	0.00228	-0.2022	0.146
157	LYPLA1	0.0472	0.77	0.1553	0.332
4497	LYPLAL1	-0.1763	0.29	-0.2603	0.115
6255	LZTFL1	0.0421	0.767	0.053	0.709
5477	MAL2	0.1087	0.482	-0.1332	0.389
4767	MAMDC2	-0.5899	9.7e-05	-0.4543	0.00417
6323	MAN2C1	0.1868	0.194	0.3838	0.00593
1847	MANBA	-0.4581	0.00106	-0.3512	0.0144
3152	MAP2K2	-0.05	0.733	-0.291	0.0425
3021	MAPK1	-0.0268	0.854	-0.3382	0.0163
3037	MARCKS	-0.0805	0.612	-0.19	0.228
3523	MARS	0.1869	0.185	0.1345	0.342
3076	MAT2A	0.1477	0.322	-0.0715	0.633
6416	MAT2B	0.1279	0.425	-0.1299	0.418
1832	MATN2	-0.5972	2.98e-05	-0.3329	0.0312
3195	MDH1	0.3376	0.0134	0.0756	0.591
3196	MDH2	-0.0369	0.793	0.1636	0.242
1232	MDK	-0.2956	0.064	-0.0672	0.68
470	ME2	0.0917	0.574	0.2138	0.185
5888	MENT	-0.2183	0.132	-0.0191	0.896
3835	MFGE8	0.0656	0.661	0.1142	0.445
1117	MGAM	0.2711	0.0519	0.1432	0.311
5300	MICAL1	0.0862	0.602	-0.0728	0.66
4010	MLEC	-0.2567	0.0925	-0.0328	0.832
3541	MLF1	-0.1543	0.29	0.2258	0.119
5896	MLPH	0.1371	0.342	-0.1721	0.232
2576	MME	0.1666	0.233	-0.0396	0.779
2572	MMP2	-0.5073	0.000376	-0.2569	0.0885
3977	MOGS	-0.1217	0.42	0.1434	0.342
497	MON2	0.266	0.0739	-0.0085	0.955
3117	MPI	0.3214	0.0334	0.1716	0.265
2500	MPO	-0.0069	0.967	-0.0352	0.834
5034	MPP5	-0.0139	0.934	-0.2366	0.153
2972	MPST	-0.0125	0.932	0.0035	0.981
4798	MROH2B	0.2724	0.064	0.493	0.000431
4534	MROH7;MROH7-TTC4	0.0335	0.837	0.4002	0.0105
2562	MSMB	0.1129	0.494	0.1213	0.462
6863	MTCH2	0.0481	0.732	0.2876	0.0368
2373	MT-CO2	0.1024	0.466	0.3406	0.0126
2697	MTHFD1	0.0782	0.582	-0.2386	0.0884
3542	MTPN	0.3089	0.0465	-0.0075	0.962
343	MUC6	-0.2005	0.15	-0.1751	0.21
3462	MVD	0.2977	0.0471	0.1664	0.275
1332	MVK	0.1183	0.444	-0.047	0.762
4064	MVP	-0.0447	0.765	-0.3425	0.0185
6280	MXRA5	-0.4966	0.000521	-0.3603	0.015
5742	MYADM	0.4946	0.00041	0.5533	5.5e-05
3135	MYH10	0.0577	0.682	-0.1747	0.211
4776	MYH14	-0.0468	0.75	-0.294	0.0403
3134	MYH9	-0.0153	0.913	-0.2359	0.089
1701	MYL12A;MYL12B;MYL9	-0.2862	0.0462	-0.4276	0.00218
3557	MYL6	-0.0721	0.608	-0.3528	0.00957
1811	MYO1C	0.3142	0.0279	0.0575	0.695
2252	MYO1D	0.3189	0.024	0.144	0.318
6643	MYO5B	-0.0388	0.81	-0.3634	0.0195
6271	MYO5C	0.2721	0.0643	-0.1827	0.219
6650	MYO6	0.2923	0.0337	-0.1003	0.475
6417	MYOF	0.1914	0.178	-0.0239	0.868
4554	NADSYN1	0.3608	0.0109	0.34	0.0168
6586	NAGK	0.1268	0.37	-0.1028	0.468
3244	NAMPT	-0.0661	0.645	-0.1333	0.351
6278	NANS	0.2648	0.0753	0.0574	0.705
3494	NAPA	0.2668	0.0639	-0.0383	0.794
4676	NAPRT	0.0695	0.654	-0.03	0.847
2052	NARS	0.1183	0.434	-0.0587	0.699
6717	NCKAP1	0.0888	0.567	-0.2113	0.168
5413	NCSTN	0.1259	0.439	-0.0672	0.68
5418	NDRG1	0.0013	0.993	-0.264	0.0586
6534	NDRG3	0.2715	0.0746	-0.0116	0.941
3020	NDUFS1	-0.0239	0.87	0.2124	0.143
5708	NEDD4L	0.1715	0.244	-0.1444	0.327
2706	NEFH	-0.1262	0.387	-0.264	0.0668
5282	NEK9	0.1315	0.425	-0.1732	0.292
5763	NEU1	-0.6352	1.07e-05	-0.4992	0.00104
6858	NFS1	-0.1226	0.445	0.0723	0.653
5611	NGLY1	0.2736	0.0627	0.2419	0.101
5124	NHLRC2	0.1449	0.326	-0.2821	0.0521
4865	NIT1	0.2704	0.055	0.2898	0.0391
6266	NIT2	0.2236	0.166	-0.1232	0.449
2919	NME1-NME2;NME2;NME1;NME2P1	0.1583	0.283	-0.0958	0.517
3529	NME5	0.1153	0.479	0.1797	0.267
6815	NME7	-0.0094	0.95	0.2785	0.058
5036	NME8	0.0141	0.927	0.2661	0.0772
5986	NMES1;C15orf48	0.1206	0.404	0.2895	0.0414
3596	NPC2	-0.0318	0.821	0.1194	0.395
1231	NPEPPS	0.2771	0.0446	0.1751	0.21
5232	NPLOC4	0.0572	0.729	0.2615	0.108
4665	NPNT	-0.0023	0.988	-0.0121	0.936
734	NRD1	0.0377	0.791	0.1798	0.202
1621	NSF	0.3226	0.0185	0.3297	0.0159
6676	NSFL1C	0.2674	0.0578	0.1158	0.418
5693	NT5C1B	0.0737	0.619	0.2925	0.0436
3360	NT5C2	-0.2473	0.119	-0.4113	0.00756
3457	NUBP1	-0.0358	0.831	-0.211	0.203
3707	NUCB2	-0.7761	8.65e-12	-0.5188	6.9e-05
6706	NUDC	0.0134	0.924	-0.222	0.11
2199	NUP155	0.0824	0.565	0.3048	0.0297
4399	NUP188	0.3109	0.0355	0.4558	0.00146
5425	NUP205	0.0699	0.633	0.2339	0.106
5310	NUP210	0.2812	0.0503	0.4554	0.00101
4487	NUP210L	-0.1815	0.198	0.2333	0.096
4769	NUP54	0.0753	0.623	0.3814	0.00973
5768	NUP88	0.0127	0.934	0.0486	0.751
5015	NUP93	0.0744	0.6	0.2615	0.0611
707	OAZ3	0.0825	0.617	0.3472	0.0303
4075	ODF1	0.2316	0.0951	0.3983	0.00314
4324	ODF2	0.0816	0.562	0.2828	0.0402
5709	ODF3	0.0955	0.51	0.2936	0.0385
709	ODF3B	0.226	0.155	0.2647	0.0944
3770	OGDH	-0.1538	0.281	0.1216	0.395
1661	OLA1	-0.005	0.974	-0.3047	0.0443
4660	OLFM4	-0.2505	0.11	-0.3086	0.0468
1907	OPLAH	0.077	0.591	0.1763	0.216
2913	OSBP	-0.0732	0.629	-0.3614	0.0136
1669	OTUB1	0.101	0.481	-0.0422	0.769
5544	OTUB2	-0.1192	0.464	0.0465	0.776
3516	OXCT1	0.0292	0.839	0.2805	0.0462
2536	P4HB	-0.484	0.000241	-0.5649	1.05e-05
6690	PA2G4	0.2422	0.0837	0.0677	0.634
2703	PABPC1	-0.2385	0.0854	-0.2436	0.0788
5672	PACRG	0.1532	0.327	0.2896	0.0596
1473	PAEP	-0.3787	0.00613	-0.2674	0.0578
3233	PAFAH1B1	0.3155	0.0227	0.1094	0.44
3684	PAFAH1B2	-0.0795	0.608	-0.2932	0.0534
4097	PAFAH1B3	0.2794	0.0448	0.0856	0.546
2915	PAICS	0.3626	0.00762	0.1208	0.389
3914	PAK2	0.2173	0.184	-0.0411	0.804
5762	PARK7	0.4488	0.000955	0.2766	0.0495
5381	PATE1	-0.3366	0.0137	-0.2796	0.0426
4121	PCBP1	0.1471	0.293	-0.1993	0.153
4122	PCBP2	0.0948	0.522	-0.0824	0.578
192	PCMT1	-0.0663	0.655	0.2268	0.121
6550	PCYOX1	0.29	0.0733	0.4005	0.0115
5758	PCYT2	0.3971	0.00324	0.3971	0.00324
5335	PDCD6IP	0.1957	0.16	-0.0673	0.632
3036	PDHA2	-0.1341	0.358	0.1341	0.358
2680	PDHB	0.0378	0.788	0.2606	0.0594
1831	PDHX	0.0607	0.672	0.3053	0.0294
3053	PDIA3	-0.0365	0.795	0.0263	0.852
2737	PDIA4	-0.0506	0.719	-0.0023	0.987
4096	PDIA6	-0.1513	0.289	0.0184	0.898
5593	PDLIM5	-0.2331	0.148	-0.4705	0.00218
4605	PDXDC1	0.0045	0.979	-0.2257	0.167
1872	PDXK	-0.2996	0.0677	-0.3284	0.0441
3052	PEBP1	0.1802	0.197	-0.05	0.722
5741	PEBP4	0.1354	0.405	0.2955	0.0641
2360	PEX11B	-0.029	0.859	0.241	0.134
2114	PFKFB2	0.2117	0.163	0.1348	0.377
2835	PFKL	0.1576	0.264	-0.0865	0.542
547	PFKM	-0.0608	0.675	0.1933	0.179
3763	PFKP	0.1411	0.314	0.4734	0.000344
2547	PFN1	0.0248	0.86	-0.0904	0.52
1454	PFN2	-0.008	0.959	-0.1622	0.287
2849	PGAM1	0.1454	0.371	0.1053	0.518
2781	PGAM2	0.3903	0.00463	0.3116	0.026
3434	PGD	0.4089	0.00236	0.2472	0.0743
2380	PGK1	0.1848	0.185	-0.0526	0.708
2535	PGK2	0.3748	0.00569	0.6032	1.75e-06
2292	PGLS	0.0923	0.524	-0.1645	0.254
3158	PGM1	0.3075	0.0266	-0.0506	0.722
2302	PGM3	-0.0326	0.819	-0.2952	0.0336
627	PGP	0.2032	0.166	0.3422	0.0173
1955	PGRMC2	-0.2735	0.0797	0.0396	0.804
3122	PHB	0.1576	0.26	0.3465	0.011
1657	PHB2	-0.1612	0.263	0.0579	0.69
494	PHGDH	0.0578	0.681	-0.2276	0.101
5475	PHKB	0.1018	0.496	-0.2395	0.105
1647	PHKG2	0.1929	0.246	-0.1688	0.311
2715	PIP	-0.3493	0.0104	-0.2466	0.075
5246	PIP4K2C	0.1453	0.309	0.0147	0.918
4354	PITRM1	0.0504	0.745	0.3046	0.0444
2762	PKM	0.2419	0.0873	0.0794	0.58
2763	PKM	0.254	0.0665	0.3822	0.00474
1457	PLA1A	-0.4454	0.00192	-0.3242	0.0279
2761	PLA2G2A	-0.1527	0.28	-0.1796	0.203
6704	PLAA	0.2428	0.0964	-0.079	0.594
2101	PLIN3	0.1889	0.18	0.124	0.381
3782	PLOD1	-0.6472	8.84e-07	-0.6082	5.77e-06
2096	PLOD3	-0.5536	0.000257	-0.425	0.007
2748	PLS3	0.4448	0.000847	0.3122	0.0229
4968	PM20D2	0.0107	0.949	-0.3535	0.0295
5248	PMFBP1	0.1073	0.478	0.3472	0.0181
1972	PMM2	0.0102	0.948	-0.2233	0.145
5258	POC1B;TUWD12	-0.0026	0.987	0.1226	0.439
4111	PPA1	-0.0668	0.663	-0.1193	0.435
1874	PPAP2A	0.0165	0.922	-0.182	0.274
6178	PPCS	0.0673	0.688	-0.2553	0.122
1906	PPEF1	0.0503	0.749	0.3224	0.035
3653	PPIA	0.0764	0.587	-0.068	0.629
2938	PPIB	-0.706	3.53e-09	-0.5002	0.000137
3146	PPM1A	0.3243	0.0216	-0.0443	0.76
6811	PPME1	0.1375	0.397	-0.0042	0.979
3607	PPP1CB	0.0025	0.986	-0.0708	0.618
3159	PPP1CC	0.2249	0.113	0.3726	0.00709
4131	PPP1R7	0.317	0.0208	0.1902	0.172
3632	PPP2CB	0.041	0.782	-0.028	0.85
3054	PPP2R1A	0.0371	0.792	-0.1341	0.338
3055	PPP2R1B	0.0566	0.722	0.2232	0.155
3664	PPP2R2A	-0.0058	0.971	-0.1539	0.331
4114	PPP2R4	0.1198	0.428	0.019	0.9
4060	PPP2R5D	0.1224	0.446	0.1106	0.491
3829	PPP3CA	0.2436	0.0849	-0.1477	0.301
3299	PPP3CC	0.6269	1.96e-05	0.6654	3.8e-06
5317	PPP4R1	0.0906	0.554	0.1957	0.198
1868	PPP6C	0.044	0.769	0.013	0.931
6679	PPP6R1	0.2656	0.102	0.2564	0.115
3228	PRCP	-0.5021	0.000823	-0.4298	0.00504
3818	PRDX1	0.0254	0.857	-0.1876	0.178
3095	PRDX2	-0.2112	0.129	-0.4261	0.00147
3913	PRDX4	-0.3364	0.0181	-0.0887	0.545
3044	PRDX5	0.1957	0.169	0.1173	0.412
3042	PRDX6	0.0844	0.548	-0.085	0.545
3291	PREP	-0.0546	0.738	-0.1573	0.332
2830	PRKACA	0.3723	0.00715	0.4198	0.00217
2923	PRKACG	0.5554	0.000134	0.6838	5.98e-07
3480	PRKAG1	0.1682	0.253	-0.0516	0.727
2669	PRKAR1A	0.3164	0.021	0.4877	0.000212
2751	PRKAR2A	0.1245	0.374	0.1111	0.429
3806	PRKCD	0.0522	0.722	-0.1633	0.262
1737	PRKCSH	-0.1393	0.32	-0.1026	0.465
2188	PRKRA	-0.0303	0.838	-0.0145	0.922
1897	PRMT5	0.0735	0.604	0.1261	0.373
2701	PRPS2	-0.0533	0.719	-0.1508	0.306
609	PRSS37	-0.1366	0.4	0.1156	0.478
4185	PRSS8	-0.0992	0.532	-0.1714	0.278
924	PSAP	-0.3568	0.00941	-0.2763	0.0474
6848	PSAT1	0.1061	0.498	-0.1767	0.257
2978	PSMA1	0.2003	0.15	0.1743	0.212
11	PSMA2	-0.2879	0.0385	-0.263	0.0596
2979	PSMA3	-0.0835	0.552	0.0244	0.863
2980	PSMA4	0.3195	0.0197	0.3049	0.0264
3014	PSMA5	0.3749	0.00618	0.4575	0.000649
1441	PSMA6	0.3127	0.0226	0.3301	0.0158
1904	PSMA7	0.0913	0.524	0.0549	0.702
2887	PSMB1	0.1288	0.373	0.1356	0.348
3345	PSMB2	0.1816	0.198	0.2663	0.0564
3344	PSMB3	0.0534	0.704	0.1816	0.193
3015	PSMB4	0.145	0.3	0.2991	0.0296
3017	PSMB5	-0.1006	0.473	0.0092	0.948
3016	PSMB6	-0.0262	0.855	0.1258	0.379
5757	PSMB7	-0.0659	0.646	-0.1156	0.419
3608	PSMC1	0.2673	0.0554	0.2775	0.0464
3149	PSMC2	-0.0419	0.766	-0.0373	0.791
6887	PSMC3	0.1206	0.39	0.1867	0.181
3246	PSMC4	0.0044	0.975	0.0736	0.601
3609	PSMC5	-0.0901	0.521	-0.0263	0.852
166	PSMC6	-0.0511	0.717	-0.0389	0.782
5759	PSMD1	0.249	0.0722	0.2494	0.0717
1821	PSMD11	0.3341	0.0145	0.0972	0.489
1822	PSMD12	0.3356	0.014	0.1826	0.191
6671	PSMD13	0.3489	0.0104	0.2	0.151
1851	PSMD14	0.1335	0.355	0.3913	0.00495
3917	PSMD2	-0.055	0.696	0.0405	0.773
1996	PSMD3	0.2811	0.0415	0.178	0.202
3498	PSMD4	0.0935	0.537	-0.0629	0.678
4172	PSMD5	0.108	0.46	-0.0174	0.906
4081	PSMD6	0.2871	0.0371	0.2069	0.137
3416	PSMD7	0.1431	0.317	0.189	0.184
6886	PSMD8	0.3427	0.0159	0.1023	0.484
3815	PSME1	0.0802	0.588	-0.1808	0.219
4076	PSME4	0.1967	0.158	0.4336	0.00118
4386	PSMF1	0.1701	0.27	0.208	0.175
3203	PTGDS	-0.1613	0.29	0.0281	0.855
4112	PTGES3	0.1079	0.475	0.0293	0.847
4071	PTGR1	0.3587	0.00903	0.0593	0.676
5101	PTGR2	0.325	0.0213	0.1983	0.168
5333	PTPMT1	0.0484	0.749	0.2011	0.18
3027	PTPN6	0.1032	0.538	-0.1431	0.391
3931	PTPRS	-0.0477	0.761	-0.1005	0.521
4552	PTRHD1	-0.0048	0.977	-0.2032	0.215
3743	PURA	0.1665	0.304	-0.1117	0.492
4301	PYCRL	0.5244	0.000258	0.2912	0.0551
2683	PYGB	0.2311	0.0959	-0.0264	0.851
2525	PYGL	0.0111	0.94	-0.0632	0.666
3282	QARS	0.1736	0.214	-0.1379	0.325
2597	QDPR	0.2666	0.067	0.068	0.646
1834	QSOX1	-0.2889	0.0397	-0.2137	0.132
3572	RAB10	0.2313	0.11	-0.0347	0.813
4164	RAB11B	0.3521	0.00972	0.1409	0.314
3576	RAB14	0.2362	0.0887	0.2524	0.0682
6235	RAB18	0.329	0.0196	0.118	0.414
3637	RAB1A	0.0079	0.955	-0.1518	0.278
6040	RAB1B	0.1181	0.429	-0.1424	0.34
3404	RAB27A	0.1572	0.266	-0.0888	0.531
1817	RAB27B	0.0145	0.919	-0.1539	0.276
3403	RAB28	0.0149	0.927	0.1981	0.22
3570	RAB2A	0.1187	0.397	0.346	0.0111
5328	RAB2B	0.189	0.184	0.3251	0.0199
2883	RAB3B	0.288	0.0365	-0.0099	0.944
2325	RAB3D	0.1057	0.451	-0.1352	0.335
2885	RAB5A	0.2145	0.152	-0.0046	0.976
3571	RAB5B	0.2125	0.177	-0.0471	0.767
3398	RAB5C	0.3404	0.0192	0.1173	0.432
2886	RAB6A	0.141	0.319	-0.1835	0.193
3399	RAB7A	0.3734	0.00696	0.1366	0.339
3566	RAB8A	0.3184	0.0258	0.1415	0.332
5435	RABGGTA	0.4275	0.00176	0.1297	0.364
3659	RAC1	0.3267	0.0193	0.0959	0.503
3485	RAD23B	0.2039	0.195	0.1601	0.311
3698	RAE1	0.1674	0.277	0.3591	0.0167
2685	RALA	0.2142	0.179	-0.0565	0.726
2686	RALB	0.0893	0.546	-0.2181	0.136
806	RAN	-0.0023	0.987	0.0137	0.922
3243	RANBP1	-0.3178	0.0519	-0.2426	0.142
3639	RAP1A	0.1787	0.235	-0.0287	0.85
3437	RAP1GDS1	-0.1474	0.371	-0.4146	0.00868
3476	RARS	0.3083	0.0247	0.1302	0.353
2850	RCC1	0.2289	0.13	0.4516	0.00185
5254	RDH11	0.1629	0.249	-0.1835	0.193
3746	REEP5	0.0098	0.949	0.0201	0.896
5599	REEP6	-0.1819	0.232	-0.062	0.686
3791	RELA	-0.0558	0.722	-0.302	0.0491
1966	RER1	-0.0534	0.747	-0.1058	0.522
3590	RHOA	0.1752	0.234	-0.0309	0.835
4893	RHPN2	0.0749	0.642	-0.1753	0.273
5038	RIBC1	-0.0598	0.721	0.1715	0.303
3111	RNASE4	0.0501	0.753	-0.1137	0.473
2730	RNH1	0.2414	0.0816	-0.0777	0.58
6105	RNPEP	0.2689	0.0539	-0.0266	0.852
6184	ROPN1	-0.0649	0.644	0.2544	0.066
5985	ROPN1B	-0.1605	0.316	0.0307	0.849
5525	ROPN1L	-0.1694	0.296	0.0755	0.643
3007	RPL10	0.0585	0.699	-0.0374	0.805
3649	RPL10A	-0.1436	0.33	-0.0937	0.526
3650	RPL11	0.0239	0.868	0.0102	0.943
3049	RPL12	0.1235	0.403	0.182	0.216
2989	RPL13	-0.0215	0.879	-0.1093	0.436
3188	RPL13A;RPL13a	0.2427	0.083	0.0487	0.732
3587	RPL15	-0.1944	0.195	-0.0064	0.967
94	RPL17;RPL17-C18orf32	-0.1532	0.304	-0.2561	0.0823
1419	RPL18	0.2291	0.117	0.2908	0.045
3778	RPL18A	0.0891	0.538	-0.1405	0.33
1686	RPL19	-0.3304	0.0304	-0.2687	0.0814
1759	RPL22	-0.2208	0.165	-0.2223	0.162
3638	RPL23	0.1339	0.359	0.0786	0.591
3264	RPL27A	0.0173	0.915	0.0347	0.83
3179	RPL3	-0.2004	0.158	-0.214	0.132
3156	RPL4	0.1836	0.188	0.0804	0.567
535	RPL5	0.0811	0.584	-0.1449	0.326
3784	RPL6	-0.0058	0.968	-0.0819	0.576
2844	RPL7	0.135	0.345	-0.0481	0.737
3627	RPL7A	0.1772	0.209	0.1274	0.368
3652	RPL8	0.0844	0.581	-0.0527	0.731
3102	RPL9	-0.0577	0.731	-0.0267	0.874
2505	RPLP0;RPLP0P6	0.1059	0.46	0.0138	0.923
2504	RPLP2	-0.2171	0.118	-0.0167	0.905
2484	RPN1	-0.087	0.535	0.098	0.485
2485	RPN2	0.1124	0.428	0.2699	0.053
3618	RPS11	0.096	0.512	-0.1261	0.388
2974	RPS12	0.2328	0.104	0.1511	0.295
3617	RPS13	0.1137	0.447	-0.1481	0.32
545	RPS14	0.1292	0.392	-0.1745	0.246
3612	RPS16	0.0655	0.651	-0.0404	0.781
3616	RPS18	-0.088	0.543	-0.2418	0.0907
3178	RPS19	-0.3396	0.0225	-0.4565	0.00162
2789	RPS2	0.0877	0.54	-0.1713	0.23
3562	RPS20	0.194	0.202	0.0067	0.965
3641	RPS25	0.1034	0.531	0.2577	0.113
3642	RPS26;RPS26P11	0.377	0.0165	0.221	0.171
3656	RPS27A	0.4238	0.00157	0.4396	0.000989
2941	RPS3	0.1342	0.338	-0.0621	0.659
3584	RPS3A	-0.3518	0.0105	-0.3703	0.00689
3631	RPS4X	0.0541	0.715	-0.2205	0.132
1790	RPS5	-0.0804	0.595	-0.3467	0.0182
3635	RPS6	0.2844	0.0431	0.2183	0.124
751	RPS6KA3	0.0737	0.615	-0.0884	0.546
3605	RPS7	-0.0447	0.784	-0.1226	0.451
3611	RPS8	0.3302	0.018	0.1065	0.457
8	RPS9	0.0878	0.544	-0.0741	0.609
277	RPSA	0.2183	0.116	0.0157	0.911
5394	RSPH1	-0.1354	0.411	0.0938	0.57
6557	RSPH14	-0.0442	0.784	0.2086	0.191
6035	RSPH6A	-0.2992	0.0543	-0.0017	0.991
6061	RSPH9	-0.1318	0.383	0.1831	0.223
6773	RTCB	0.061	0.684	-0.2224	0.133
6261	RTN4	-0.144	0.363	-0.1758	0.265
6705	RUVBL1	0.4461	0.000814	0.6782	2.41e-08
6698	RUVBL2	0.3648	0.00723	0.5334	3.91e-05
3092	S100A11	-0.2185	0.12	-0.278	0.046
2520	S100A9	0.0689	0.673	-0.1809	0.264
6324	SACM1L	-0.1939	0.192	0.0075	0.96
6276	SAR1A	-0.3082	0.0394	-0.1759	0.248
3341	SARS	0.0315	0.835	-0.1252	0.407
128	SBDS	0.0249	0.862	-0.0116	0.936
1950	SCAMP2	-0.1392	0.398	-0.2201	0.178
5135	SCCPDH	-0.008	0.955	0.2703	0.0526
5348	SCFD1	0.3832	0.00658	0.1812	0.213
2917	SCP2	0.0072	0.965	-0.286	0.0736
6191	SCPEP1	-0.5865	7.62e-06	-0.5224	9.98e-05
3863	SCRN1	0.0896	0.563	-0.1702	0.269
1859	SDCBP	-0.1388	0.352	-0.039	0.794
5836	SDF4	-0.5542	0.00017	-0.2559	0.106
3072	SDHA	-0.0714	0.615	0.1433	0.311
2908	SDHB	-0.1032	0.476	0.1226	0.396
3512	SEC13	0.3274	0.0448	0.145	0.385
2235	SEC14L2	-0.0074	0.962	-0.3308	0.0264
2166	SEC22B	0.0479	0.744	-0.0077	0.958
1059	SEC31A	0.0569	0.734	-0.0566	0.736
6533	SEC63	0.0492	0.766	0.1822	0.267
3919	SELENBP1	0.2075	0.162	0.0093	0.95
2475	SEMG1	-0.6674	4.83e-08	-0.4917	0.000184
3774	SEMG2	-0.7066	3.38e-09	-0.5194	6.75e-05
808	SEPTIN10	0.1373	0.352	0.2657	0.0679
1994	SEPTIN4	0.1463	0.355	0.226	0.15
4166	SEPTIN7	-0.1848	0.19	-0.0093	0.948
2392	SERPINA1	-0.135	0.335	0.1038	0.46
2393	SERPINA3	0.2462	0.0917	0.319	0.0271
2497	SERPINA5	-0.6644	5.81e-08	-0.4999	0.000138
3123	SERPINB6	0.4634	0.000475	0.2978	0.0304
2391	SERPINC1	0.0333	0.843	0.1085	0.517
2586	SERPINF2	-0.2788	0.0577	-0.1142	0.445
2498	SERPING1	0.4734	0.00045	0.3542	0.0108
3090	SFN	0.0046	0.974	-0.284	0.0393
2049	SGTA	0.0671	0.681	-0.0972	0.551
6756	SH3GLB1	0.0335	0.812	0.1387	0.322
3112	SHMT1	0.0842	0.565	0.2366	0.102
6045	SIL1	-0.5284	8.01e-05	-0.4552	0.000897
4134	SKIV2L	0.2444	0.0942	-0.1618	0.272
1089	SKP1	0.1302	0.423	-0.0579	0.723
3470	SLC16A1	0.1164	0.469	0.2486	0.117
3454	SLC25A1	0.3016	0.0522	0.4865	0.00109
6504	SLC25A10	0.1458	0.339	0.4972	0.000511
1626	SLC25A11	0.1203	0.421	0.2954	0.0438
6592	SLC25A13	0.058	0.729	0.293	0.0742
6203	SLC25A19	0.0341	0.828	0.2235	0.15
3740	SLC25A3	0.0259	0.855	0.3083	0.0262
6027	SLC25A31	-0.0192	0.892	0.2061	0.139
2496	SLC25A5	-0.1312	0.385	0.0631	0.677
2712	SLC25A6	0.0858	0.558	0.1951	0.179
5290	SLC2A14	0.3267	0.0181	0.5021	0.000149
2928	SLC2A5	-0.0002	0.999	0.1646	0.244
4295	SLC44A4	0.1241	0.458	-0.0171	0.919
1898	SLC9A3R1	0.2244	0.11	-0.1038	0.464
2453	SLPI	-0.4491	0.00197	-0.3526	0.0175
1583	SMPD4	0.206	0.169	0.4702	0.000976
5401	SMPDL3B	0.2895	0.0567	0.1178	0.446
5147	SMRP1	0.1683	0.238	0.3936	0.00427
3446	SMS	-0.1488	0.318	-0.3501	0.0159
1813	SNAP23	0.3219	0.0212	0.055	0.702
4733	SND1	0.1512	0.28	-0.1319	0.346
2109	SNX2	-0.0598	0.696	-0.4356	0.00279
6833	SNX9	0.1215	0.432	-0.1038	0.503
2375	SOD1	0.2381	0.134	0.0802	0.618
2466	SOD2	-0.1827	0.235	0.1581	0.306
3747	SORD	0.0916	0.514	-0.0622	0.658
4135	SPA17	-0.3115	0.0312	-0.1422	0.335
6201	SPACA1	-0.2656	0.0546	-0.1567	0.262
4932	SPACA3	-0.0052	0.972	0.1721	0.237
5293	SPACA4	0.0594	0.689	0.1955	0.183
2191	SPAG6	0.1702	0.247	0.3785	0.00798
5804	SPAG8	-0.2834	0.0847	0.0136	0.936
2074	SPAG9	-0.0213	0.892	-0.2939	0.0558
3174	SPAM1	0.0958	0.531	0.2853	0.0574
6307	SPANXB1	0.0387	0.785	0.1714	0.224
6392	SPANXC;SPANXD	0.1826	0.23	0.3652	0.0136
5261	SPATA18	-0.2092	0.145	0.0082	0.955
4787	SPATA19	0.1167	0.456	0.3913	0.00948
395	SPATA20	0.3092	0.0411	0.4953	0.000631
793	SPATA31C2	0.3253	0.0355	0.2732	0.0801
4710	SPATA31E1	0.2055	0.216	0.1462	0.381
701	SPATA6	-0.0354	0.822	0.1511	0.333
4729	SPATC1	-0.2329	0.159	-0.064	0.703
48	SPCS2	-0.1008	0.53	0.0469	0.771
3567	SPCS3	-0.2664	0.0922	-0.0616	0.702
5046	SPEM1	0.1914	0.225	0.2545	0.104
434	SPEM3	0.1318	0.382	0.2492	0.0949
4643	SPESP1	-0.5	0.000402	-0.1121	0.458
1069	SPINK2	-0.298	0.0375	-0.0494	0.736
1580	SPINT1	0.3514	0.0282	0.0511	0.757
3321	SPINT3	-0.1533	0.288	0.083	0.566
5882	SPON2	-0.007	0.961	0.074	0.61
3126	SPR	0.0876	0.558	-0.1017	0.497
4515	SPRYD7	0.0602	0.705	0.3098	0.0459
3984	SPTAN1	-0.1008	0.491	-0.2928	0.0412
3750	SPTBN1	-0.0382	0.805	-0.2674	0.0793
385	SPTY2D1OS	0.1162	0.426	0.3086	0.031
2723	SRC	0.2056	0.166	-0.0472	0.752
861	SRI	-0.2341	0.141	-0.3057	0.052
2240	SRP72	-0.2391	0.148	-0.4436	0.00528
3798	SSBP1	-0.1604	0.261	-0.0245	0.865
2053	SSNA1	-0.0359	0.831	0.2716	0.0991
3380	ST13;ST13P4;ST13P5	0.3741	0.00579	0.2441	0.0781
6754	STARD10	0.1978	0.16	-0.0531	0.709
3214	STAT1	-0.0451	0.751	-0.2565	0.0664
3190	STAT3	0.1025	0.474	-0.0629	0.661
3420	STAT5B	0.1671	0.256	0.0931	0.529
4533	STEAP4	0.2048	0.154	0.1194	0.409
3091	STIP1	0.0765	0.586	-0.1451	0.3
6513	STK39	0.0986	0.496	-0.1173	0.417
2997	STOM	0.537	4.85e-05	0.4561	0.000769
6601	STOML2	0.0928	0.526	0.232	0.109
6772	STRAP	0.2519	0.0746	-0.0847	0.554
3274	STT3A	-0.1559	0.301	0.1903	0.205
4878	STX12	0.3469	0.0305	0.3688	0.0209
4160	STXBP2	0.1678	0.23	-0.1621	0.246
6471	SUCLA2	0.0458	0.757	0.1899	0.196
3461	SUCLG1	0.0283	0.859	0.2317	0.14
6747	SUGT1	-0.0214	0.881	-0.1637	0.246
1819	SULT2B1	-0.0903	0.584	-0.3561	0.0261
5257	SUN5	0.141	0.339	0.3301	0.022
2048	SYNGR2	0.0766	0.63	-0.1307	0.409
50	SYNJ2BP-COX16;SYNJ2BP	0.1213	0.427	0.2453	0.104
4179	SYPL1	0.4703	0.000568	0.5444	4.37e-05
2026	SYT7	0.311	0.0279	-0.0716	0.621
4960	SYTL1	0.3734	0.00695	0.0057	0.968
5522	SYTL4	0.0427	0.788	-0.2143	0.173
3171	TALDO1	0.4394	0.00141	0.2097	0.144
2993	TARS	-0.0274	0.846	-0.261	0.059
2083	TBC1D4	-0.1158	0.465	-0.2617	0.0941
5756	TBCB	-0.1858	0.233	-0.0443	0.778
1672	TBCD	0.4288	0.00169	0.3529	0.0111
6544	TBK1	0.0714	0.67	-0.0807	0.63
1180	TBL2	0.0893	0.542	0.2027	0.162
5108	TC2N	0.0437	0.778	-0.204	0.184
1079	TCEB1	0.5197	7.86e-05	0.5586	1.68e-05
4123	TCEB2	0.2208	0.112	0.2063	0.138
2839	TCP1	0.3019	0.028	0.3568	0.00873
5373	TCP11	0.1493	0.306	0.3205	0.0248
5485	TEKT1	0.1141	0.43	0.3191	0.0239
6575	TEKT2	0.1354	0.339	0.3291	0.0172
5933	TEKT3	0.2071	0.137	0.3729	0.00596
5361	TEKT4	0.2079	0.139	0.3886	0.00441
5661	TEKT5	0.1818	0.193	0.436	0.0011
4641	TEPP	0.1084	0.489	0.3455	0.0233
5950	TEX101	0.3994	0.00797	0.5318	0.000243
2440	TF	0.3489	0.0112	0.4955	0.000188
2911	TGM2	-0.0242	0.87	-0.2055	0.161
3320	TGM4	-0.0238	0.87	-0.1948	0.175
5877	THTPA	-0.1021	0.525	-0.1032	0.521
2398	TIMP1	0.1505	0.324	0.0011	0.995
3140	TIMP3	-0.4527	0.0038	-0.4014	0.0113
4245	TKFC	0.6782	2.41e-08	0.4919	0.000183
3031	TKT	0.28	0.0423	0.104	0.458
3425	TKTL1	-0.3156	0.0369	-0.0665	0.668
6033	TKTL2	-0.1563	0.294	0.0335	0.823
6791	TLN1	0.057	0.685	-0.1508	0.281
4796	TMCO2	-0.158	0.306	0.1283	0.407
3347	TMED10	-0.1689	0.251	-0.09	0.543
4120	TMED2	0.006	0.969	0.0917	0.549
4801	TMED4	-0.361	0.0189	-0.2427	0.121
246	TMED7-TICAM2;TMED7	-0.0124	0.937	0.0857	0.585
5909	TMED9	-0.0252	0.878	0.045	0.783
5395	TMEM190	0.3009	0.0319	0.4121	0.00265
1739	TMEM205	0.1675	0.272	0.3599	0.0152
5745	TMEM209	0.0592	0.71	0.1238	0.435
6348	TMEM30A	0.2251	0.133	0.0236	0.876
601	TMEM89	0.0683	0.663	0.2139	0.168
931	TMPRSS2	-0.1485	0.289	-0.2715	0.0492
3387	TNFSF10	-0.3564	0.0222	-0.4907	0.00113
5464	TNPO1	0.1247	0.456	-0.1207	0.47
6028	TOLLIP	-0.0031	0.984	-0.1715	0.266
4714	TOM1L2	-0.0899	0.576	-0.3673	0.0182
6309	TOMM22	-0.0452	0.785	-0.0063	0.97
4150	TOMM34	0.0975	0.487	0.2504	0.0706
2359	TOMM40	0.067	0.681	0.2048	0.205
6719	TP53TG5	-0.1787	0.283	-0.0932	0.578
3549	TPI1	0.1188	0.397	0.3037	0.0271
2528	TPM3;DKFZp686J1372	-0.095	0.521	-0.2896	0.0459
3025	TPP2	0.4814	0.000303	0.5678	1.13e-05
3883	TRAP1	0.2944	0.0617	0.5233	0.000447
4020	TRIM25	-0.1029	0.528	-0.3863	0.0138
4929	TRIM42	-0.0526	0.738	0.1464	0.349
4140	TRIP13	0.2969	0.0532	0.4495	0.00249
399	TSBP1	0.1156	0.45	0.3705	0.0122
5984	TSGA10	0.0685	0.637	0.3114	0.0277
6593	TSKS	-0.2631	0.0844	0.1193	0.44
1189	TSN	0.3856	0.0068	0.5622	3.21e-05
5775	TSNAX;DISC1	0.1432	0.372	0.1529	0.34
6619	TSPAN16	0.5256	0.000209	0.7262	1.64e-08
2034	TSPAN6	0.1543	0.317	-0.0685	0.659
5702	TSSK2	0.222	0.152	0.3109	0.0425
3974	TSTA3	0.0981	0.526	-0.1277	0.409
5207	TSTD1	-0.3028	0.0513	-0.4444	0.0032
571	TTC26	0.05	0.762	0.3345	0.0374
4617	TTC37	0.0893	0.546	-0.1412	0.338
4011	TTLL12	0.1409	0.319	-0.0222	0.876
2437	TTR	0.4161	0.00552	0.31	0.0431
4726	TUBA1A	-0.4188	0.00642	-0.3651	0.0189
3979	TUBA3C;TUBA3E	-0.0759	0.589	0.2401	0.0833
2543	TUBB	0.0864	0.564	-0.0596	0.691
3989	TUBB2A	0.0371	0.806	0.2326	0.12
3683	TUBB4B	-0.0215	0.879	0.2326	0.0937
3332	TUFM	0.1375	0.357	0.2711	0.0653
3867	TWF1	-0.147	0.359	-0.3708	0.017
2664	TXN	0.1378	0.35	-0.1242	0.4
5831	TXNDC17	0.2834	0.0656	0.0434	0.783
2013	TXNL1	0.1966	0.158	-0.0941	0.503
26	TXNRD1	-0.1999	0.21	-0.0718	0.656
4169	UAP1	0.1228	0.439	-0.091	0.566
2918	UBA1	0.2882	0.0363	0.1008	0.473
1110	UBA5	-0.116	0.453	-0.1452	0.347
573	UBA6	0.2141	0.124	0.1631	0.243
3679	UBE2L3	-0.1429	0.379	-0.2226	0.167
3573	UBE2M	0.1708	0.262	0.072	0.638
3575	UBE2N;UBE2NL	0.004	0.978	-0.1558	0.285
4005	UBE4A	0.1492	0.365	0.2234	0.172
4431	UBR4	0.2202	0.113	0.065	0.644
5983	UBXN6	0.1587	0.271	0.2342	0.102
2616	UCHL1	0.4292	0.00571	0.5077	0.000825
2786	UCHL3	0.1328	0.353	0.1595	0.263
6821	UCHL5	0.2376	0.13	-0.0586	0.712
5453	UFD1L	0.244	0.119	0.3711	0.0156
2105	UGDH	0.1664	0.238	-0.1819	0.197
6400	UGGT1	0.1927	0.221	0.047	0.767
4198	UGP2	0.5367	3.44e-05	0.3741	0.00579
432	UNC13B	-0.1457	0.383	-0.2158	0.193
6094	UNC45A	0.2527	0.094	-0.0613	0.689
5455	UPF1	0.0352	0.827	-0.2573	0.104
2773	UQCRB	0.1621	0.299	0.3133	0.0408
3083	UQCRC1	0.187	0.184	0.4088	0.00263
2927	UQCRC2	0.0477	0.735	0.2144	0.123
3286	UQCRFS1;UQCRFS1P1	0.0089	0.951	0.3045	0.0334
1921	UQCRQ	0.1712	0.304	0.4627	0.00344
2111	USO1	-0.1878	0.192	-0.1354	0.349
3479	USP14	0.0743	0.597	-0.1608	0.25
5628	USP47	-0.1212	0.456	-0.2152	0.182
3252	USP5	-0.0406	0.773	-0.147	0.293
5468	USP7	0.3472	0.0126	0.4062	0.0031
5467	USP9X	-0.016	0.915	-0.3135	0.0319
4161	VAMP3;VAMP2	0.0436	0.759	0.1002	0.48
5898	VAMP8	-0.4005	0.0104	-0.5126	0.00072
6435	VAPA	-0.1547	0.274	0.0326	0.818
2994	VARS	0.1651	0.237	0.3135	0.0223
5765	VAT1	0.4086	0.00239	0.2645	0.0556
2845	VCL	0.0047	0.976	-0.1777	0.26
3503	VCP	0.0598	0.67	0.1997	0.152
2906	VDAC1	0.3623	0.00768	0.3603	0.00804
3250	VDAC2	0.2542	0.0663	0.4883	0.000208
6708	VDAC3	0.3427	0.012	0.5182	7.06e-05
5728	VPS13A	0.3653	0.0084	0.4845	0.000315
4718	VPS13C	-0.0726	0.656	-0.356	0.0241
2170	VPS26A	-0.0675	0.671	-0.2605	0.0957
5722	VPS35	0.1311	0.374	-0.0195	0.895
102	VTA1	0.302	0.0391	0.0305	0.839
2455	VTN	-0.346	0.0248	-0.2386	0.128
4609	VWA1	-0.6774	1.24e-07	-0.4189	0.00304
2940	WARS	0.4978	0.000235	0.2962	0.0368
2130	WDR1	0.2971	0.0307	0.0386	0.784
6006	WDR61	0.1617	0.313	-0.0173	0.914
5822	WDR77	0.3778	0.00885	0.3163	0.0303
6270	XPNPEP1	0.0652	0.646	-0.0463	0.744
1930	XPO1	0.2017	0.16	0.1542	0.285
6572	XPO7	0.2723	0.0486	0.4306	0.00129
2028	XPOT	0.2158	0.181	0.1498	0.356
3478	YARS	0.006	0.966	-0.2314	0.0989
3088	YWHAB	0.1138	0.417	-0.1676	0.23
3614	YWHAE	-0.0739	0.599	-0.1869	0.18
3602	YWHAG	0.0096	0.946	-0.2685	0.0519
3800	YWHAH	0.0107	0.942	-0.1551	0.287
3001	YWHAQ	0.0094	0.947	-0.2525	0.0682
3663	YWHAZ	-0.0998	0.477	-0.2529	0.0677
295	ZG16B	-0.1834	0.222	-0.1972	0.189
5849	ZPBP	0.0301	0.832	0.2027	0.15
