# Supplementary material for: Proteomic Landscape of Human Sperm in Patients with Different Spermatogenic Impairments
Source: Cells. 2023 Mar 26;12(7):1017. doi: 10.3390/cells12071017 (PMC10093380; doi:10.3390/cells12071017)
Supplement: Supplementary file 1 [file cells-12-01017-s001.zip › Supplementary Table S4.xlsx]

## Sheet: Tabelle4
Supplementary Table S4: Detailed results of ROC curve analysis of all determined potential biomarker combinations for subfertility in general (AN vs. N), asthenozoospermia (A vs. N), and oligoasthenozoospermia (OA vs. N).
AN vs. N							A vs. N							OA vs. N
Count	Model	Mean CV AUC (k=3)	AUC full data	lower CI 95%	upper CI 95%	p-value	Count	Model	Mean CV AUC (k=3)	AUC full data	lower CI 95%	upper CI 95%	p-value	Count	Model	Mean CV AUC (k=3)	AUC full data	lower CI 95%	upper CI 95%	p-value
3	APCS+APOE+FLOT1	0.94118	0.953079	0.899884	1	1.45646e-62	3	APOE+FLOT1+FN1	1	1	1	1	0	2	RUVBL1+TKFC	0.925	0.921147	0.836974	1	1.06e-22
3	FN1+P4HB+TKFC	0.932522	0.932551	0.871681	0.993422	4.30145e-44	3	APOE+FLOT1+VWA1	1	1	1	1	0	2	APCS+PPIB	0.919444	0.935484	0.844538	1	6.29e-21
3	APCS+FN1+P4HB	0.932035	0.94868	0.895144	1	1.24532e-60	2	APOE+FN1	1	1	1	1	0	2	TSPAN16+TKFC	0.915404	0.90681	0.814817	0.998803	4.42e-18
3	APCS+APOE+TKFC	0.928355	0.947214	0.889454	1	5.16111e-52	3	APOE+FN1+P4HB	1	1	1	1	0	2	PPIB+TSPAN16	0.914141	0.924731	0.843224	1	1.73e-24
3	APCS+PPIB+TKFC	0.92803	0.916422	0.838763	0.994082	7.79689e-26	3	APOE+FN1+VWA1	1	1	1	1	0	3	GLB1L+P4HB+PPIB	0.912626	0.928315	0.848219	1	1.06e-25
3	APCS+MAMDC2+PPIB	0.926479	0.944282	0.879156	1	8.95383e-41	3	APOE+FN1+MAMDC2	0.993827	1	1	1	0	3	P4HB+PPIB+RUVBL1	0.910101	0.939068	0.867508	1	2.61e-33
3	MAMDC2+P4HB+TKFC	0.923124	0.92522	0.859234	0.991206	1.43908e-36	3	APOE+FN1+GLA	0.992424	1	1	1	0	2	GLB1L+PPIB	0.907071	0.9319	0.853963	1	1.76e-27
3	APCS+FLOT1+MAMDC2	0.922312	0.945748	0.888464	1	1.6142e-52	2	FLOT1+P4HB	0.984074	0.977667	0.943938	1	1.47143e-169	3	P4HB+RUVBL1+TKFC	0.906061	0.910394	0.813413	1	1.1e-16
3	APCS+MAMDC2+TKFC	0.921248	0.939883	0.879548	1	2.5473e-46	3	DPP3+P4HB+VWA1	0.981481	1	1	1	0	2	GLB1L+TKFC	0.904293	0.9319	0.851557	1	5.88e-26
2	APCS+MAMDC2	0.91847	0.909091	0.835564	0.982618	1.09188e-27	3	FLOT1+FN1+MAMDC2	0.981481	1	1	1	0	3	P4HB+PPIB+TSPAN16	0.90303	0.9319	0.85478	1	4.96e-28
3	APCS+MAMDC2+P4HB	0.918146	0.941349	0.885745	0.996953	1.42602e-54	3	FLOT1+MAMDC2+VWA1	0.981481	1	1	1	0	3	GLB1L+P4HB+TKFC	0.896212	0.9319	0.855562	1	1.42e-28
3	APCS+FLOT1+PPIB	0.917244	0.941349	0.88035	1	1.2008e-45	2	DPP3+FN1	0.981481	0.992556	0.976063	1	0	2	PPIB+RUVBL1	0.89596	0.913978	0.82682	1	1.29e-20
3	APCS+PPIB+UCHL1	0.916919	0.928152	0.856493	0.999812	1.12661e-31	3	FLOT1+GLA+MAMDC2	0.981481	0.992556	0.976063	1	0	2	GLB1L+P4HB	0.893182	0.90681	0.815261	0.998359	3.06e-18
3	APCS+FN1+TKFC	0.910137	0.932551	0.862056	1	2.59235e-33	3	FLOT1+MAMDC2+P4HB	0.981481	0.992556	0.975849	1	0	1	GLB1L	0.891919	0.885305	0.781535	0.989075	3.4e-13
2	P4HB+TKFC	0.909812	0.916422	0.841106	0.991739	2.31012e-27	2	FLOT1+VWA1	0.981481	0.992556	0.975849	1	0	2	APCS+TKFC	0.891667	0.90681	0.804597	1	6.15e-15
2	APCS+FLOT1	0.909211	0.912023	0.83873	0.985317	3.12605e-28	3	APOE+DPP3+FN1	0.979798	1	1	1	0	2	ACOT7+GLB1L	0.887879	0.888889	0.784149	0.993629	3.41e-13
2	APCS+TKFC	0.90861	0.910557	0.828491	0.992624	1.06972e-22	3	DPP3+FN1+GLA	0.979798	1	1	1	0	3	P4HB+TSPAN16+TKFC	0.883838	0.928315	0.848445	1	7.73e-26
3	FLOT1+MAMDC2+P4HB	0.908586	0.92522	0.85574	0.9947	3.77394e-33	3	DPP3+FN1+VWA1	0.979798	1	1	1	0	3	GLB1L+P4HB+RUVBL1	0.872727	0.903226	0.808845	0.997606	5.59e-17
2	APCS+APOE	0.907407	0.934018	0.868935	0.9991	4.85978e-39	3	DPP3+FN1+P4HB	0.979798	0.995037	0.983291	1	0	2	P4HB+RUVBL1	0.872475	0.878136	0.763398	0.992875	1.05e-10
2	MAMDC2+UCHL1	0.906686	0.897361	0.815924	0.978797	1.13907e-21	2	DPP3+MAMDC2	0.978519	0.972705	0.934307	1	1.24823e-128	2	APCS+P4HB	0.872222	0.878136	0.748647	1	1.04e-08
3	FLOT1+FN1+P4HB	0.90597	0.922287	0.851967	0.992608	5.57369e-32	2	DPP3+FLOT1	0.978519	0.975186	0.937025	1	1.47821e-131	2	P4HB+TSPAN16	0.869697	0.903226	0.809884	0.996568	2.52e-17
3	MAMDC2+PPIB+UCHL1	0.904906	0.914956	0.830386	0.999526	6.78864e-22	3	FN1+GLA+P4HB	0.977273	0.985112	0.954545	1	1.98015e-212	2	APCS+GLB1L	0.869697	0.892473	0.79369	0.991256	6.86e-15
3	FHL1+MAMDC2+TKFC	0.904672	0.922287	0.853561	0.991014	2.11423e-33	2	FN1+P4HB	0.974074	0.985112	0.954545	1	1.98015e-212	3	GLB1L+PPIB+TKFC	0.865657	0.921147	0.834286	1	2.04e-21
3	P4HB+PPIB+TKFC	0.904419	0.92522	0.854881	0.995559	2.18795e-32	3	DPP3+FN1+MAMDC2	0.973625	0.995037	0.983291	1	0	2	RUVBL1+TSPAN16	0.865657	0.874552	0.767505	0.981599	6.99e-12
3	APCS+APOE+P4HB	0.901154	0.956012	0.908702	1	1.32961e-79	2	FN1+VWA1	0.972222	0.990074	0.971134	1	0	2	ACOT7+PPIB	0.862879	0.899642	0.802572	0.996712	7.07e-16
3	FLOT1+P4HB+TKFC	0.900253	0.923754	0.855792	0.991715	2.40718e-34	3	DPP3+MAMDC2+VWA1	0.969697	1	1	1	0	1	TSPAN16	0.861364	0.888889	0.787561	0.990216	5.39e-14
2	APCS+PPIB	0.899651	0.919355	0.844825	0.993885	2.79775e-28	3	APOE+FLOT1+MAMDC2	0.96633	1	1	1	0	2	ACOT7+TSPAN16	0.861364	0.88172	0.777019	0.986421	8.96e-13
2	APOE+FHL1	0.898148	0.888563	0.796766	0.98036	1.0743e-16	3	FN1+GLA+MAMDC2	0.96633	0.977667	0.942619	1	3.4078e-157	3	GLB1L+PPIB+RUVBL1	0.860101	0.928315	0.850982	1	1.88e-27
2	PPIB+UCHL1	0.897427	0.903226	0.816017	0.990435	1.27829e-19	3	GLA+MAMDC2+VWA1	0.96633	0.972705	0.934492	1	7.33624e-130	2	GLB1L+TSPAN16	0.860101	0.870968	0.761148	0.980787	3.57e-11
3	APCS+APOE+UCHL1	0.896086	0.920821	0.84451	0.997133	3.14641e-27	1	FLOT1	0.965556	0.970223	0.926996	1	7.34035e-101	1	RUVBL1	0.858838	0.853047	0.736738	0.969355	2.69e-09
2	FLOT1+MAMDC2	0.895322	0.894428	0.794956	0.993901	7.74672e-15	2	APOE+VWA1	0.963333	0.987593	0.964404	1	0	3	ACOT7+P4HB+TKFC	0.856313	0.913978	0.820377	1	4.38e-18
3	APOE+FLOT1+MAMDC2	0.895184	0.90176	0.805185	0.998334	3.53189e-16	3	DPP3+FLOT1+FN1	0.962963	1	1	1	0	2	ACOT7+TKFC	0.855808	0.878136	0.772283	0.98399	2.53e-12
3	FHL1+FLOT1+MAMDC2	0.894787	0.939883	0.880365	0.999401	1.49448e-47	3	DPP3+FLOT1+VWA1	0.962963	1	1	1	0	3	GLB1L+TSPAN16+TKFC	0.85303	0.928315	0.848049	1	1.34e-25
3	APOE+FN1+P4HB	0.894697	0.919355	0.845822	0.992888	5.25226e-29	3	FLOT1+FN1+GLA	0.962963	1	1	1	0	3	ACOT7+P4HB+TSPAN16	0.852273	0.896057	0.796639	0.995476	5.81e-15
3	APCS+APOE+MAMDC2	0.894372	0.951613	0.892127	1	4.44746e-50	3	FLOT1+GLA+VWA1	0.962963	1	1	1	0	3	GLB1L+RUVBL1+TKFC	0.851768	0.942652	0.872502	1	3.92e-35
3	FHL1+P4HB+TKFC	0.892334	0.920821	0.843694	0.997948	1.08561e-26	3	FN1+MAMDC2+P4HB	0.961279	0.98263	0.947391	1	1.00315e-158	3	P4HB+RUVBL1+TSPAN16	0.849242	0.892473	0.788961	0.995985	1.07e-13
3	FLOT1+P4HB+PPIB	0.891919	0.926686	0.857458	0.995914	1.34325e-33	2	MAMDC2+VWA1	0.958889	0.972705	0.935012	1	2.07789e-133	3	ACOT7+APCS+P4HB	0.848232	0.892473	0.775403	1	5.01e-11
3	MAMDC2+P4HB+UCHL1	0.891919	0.929619	0.866953	0.992285	3.67544e-41	1	VWA1	0.958889	0.970223	0.928841	1	7.05907e-110	3	PPIB+RUVBL1+TKFC	0.847727	0.917563	0.832322	1	7.91e-22
3	APCS+P4HB+TKFC	0.891757	0.934018	0.868912	0.999123	5.15507e-39	2	APOE+P4HB	0.957778	0.950372	0.893829	1	6.0887e-55	2	ACOT7+P4HB	0.843434	0.88172	0.754739	1	3.82e-09
2	FLOT1+P4HB	0.891294	0.90176	0.821008	0.982511	1.82113e-22	2	APOE+MAMDC2	0.956667	0.952854	0.895521	1	4.63969e-54	3	ACOT7+GLB1L+TKFC	0.839394	0.9319	0.851557	1	5.88e-26
3	FLOT1+MAMDC2+UCHL1	0.891017	0.912023	0.830166	0.993881	5.88388e-23	3	DPP3+GLA+VWA1	0.954545	1	1	1	0	2	GLB1L+RUVBL1	0.839141	0.88172	0.776553	0.986888	1.13e-12
3	APCS+APOE+PPIB	0.89053	0.94868	0.884379	1	1.40724e-42	2	GLA+VWA1	0.952222	0.975186	0.939414	1	1.95077e-149	1	ACOT7	0.837879	0.827957	0.702835	0.953079	2.79e-07
2	FLOT1+PPIB	0.890392	0.890029	0.793949	0.98611	1.77273e-15	2	FLOT1+MAMDC2	0.951852	0.992556	0.976063	1	0	2	P4HB+PPIB	0.836364	0.860215	0.73858	0.98185	6.46e-09
3	FN1+P4HB+PPIB	0.890368	0.920821	0.849965	0.991677	2.56564e-31	3	DPP3+FLOT1+MAMDC2	0.951178	1	1	1	0	3	ACOT7+P4HB+PPIB	0.835354	0.928315	0.850924	1	2.06e-27
3	FN1+MAMDC2+P4HB	0.890043	0.912023	0.832782	0.991265	2.17457e-24	2	APOE+DPP3	0.951111	0.960298	0.907692	1	6.34162e-66	3	APCS+P4HB+TKFC	0.834343	0.903226	0.796159	1	1.57e-13
2	FN1+P4HB	0.888769	0.898827	0.817428	0.980226	7.75645e-22	3	DPP3+FLOT1+P4HB	0.950056	0.997519	0.990641	1	0	3	ACOT7+P4HB+RUVBL1	0.832576	0.88172	0.768512	0.994929	3.88e-11
3	APCS+FLOT1+FN1	0.887266	0.931085	0.866013	0.996157	1.50255e-38	1	FN1	0.95	0.972705	0.933174	1	1.7899e-121	2	APCS+RUVBL1	0.832323	0.88172	0.773163	0.990278	5.51e-12
3	APCS+FLOT1+UCHL1	0.887266	0.91349	0.840952	0.986027	5.55968e-29	3	APOE+DPP3+P4HB	0.948373	1	1	1	0	3	ACOT7+APCS+TKFC	0.827273	0.899642	0.794968	1	7.26e-14
2	UCHL1+TKFC	0.887266	0.875367	0.782862	0.967871	1.81749e-15	3	DPP3+GLA+P4HB	0.948373	1	1	1	0	1	APCS	0.826515	0.849462	0.712608	0.986317	5.59e-07
2	FHL1+FLOT1	0.886965	0.897361	0.811649	0.983073	1.02399e-19	2	APOE+FLOT1	0.948148	0.997519	0.990641	1	0	3	P4HB+PPIB+TKFC	0.825253	0.860215	0.733444	0.986986	2.56e-08
3	APCS+P4HB+PPIB	0.886778	0.941349	0.881701	1	1.17353e-47	3	FLOT1+FN1+P4HB	0.947811	1	1	1	0	3	ACOT7+RUVBL1+TKFC	0.822727	0.921147	0.836974	1	1.06e-22
3	APOE+FLOT1+P4HB	0.886364	0.917889	0.841728	0.99405	5.66528e-27	3	FLOT1+FN1+VWA1	0.947811	0.995037	0.983191	1	0	3	ACOT7+TSPAN16+TKFC	0.820202	0.90681	0.814817	0.998803	4.42e-18
3	APCS+APOE+FN1	0.886201	0.951613	0.886997	1	1.03517e-42	2	DPP3+GLA	0.947037	0.98263	0.95306	1	1.50126e-224	3	ACOT7+GLB1L+PPIB	0.818687	0.928315	0.848404	1	8.18e-26
2	FLOT1+FN1	0.885762	0.870968	0.7532	0.988736	6.66413e-10	3	FN1+P4HB+VWA1	0.94697	1	1	1	0	3	ACOT7+GLB1L+P4HB	0.818687	0.90681	0.813653	0.999967	1.14e-17
3	APCS+FN1+PPIB	0.885714	0.938416	0.87711	0.999723	1.24148e-44	2	DPP3+P4HB	0.941481	0.967742	0.92293	1	5.12671e-93	3	ACOT7+RUVBL1+TSPAN16	0.817424	0.867384	0.756751	0.978016	7.59e-11
2	APOE+FLOT1	0.885161	0.879765	0.767671	0.99186	3.13359e-11	3	APOE+MAMDC2+VWA1	0.940797	0.987593	0.965591	1	0	3	GLB1L+P4HB+TSPAN16	0.814394	0.90681	0.813653	0.999967	1.14e-17
3	APOE+P4HB+TKFC	0.884812	0.934018	0.867637	1	1.35334e-37	2	FLOT1+FN1	0.939815	0.987593	0.961253	1	3.20049e-288	3	APCS+P4HB+RUVBL1	0.813636	0.899642	0.792952	1	2.11e-13
3	APCS+FN1+MAMDC2	0.883424	0.929619	0.866407	0.992831	1.75212e-40	3	DPP3+GLA+MAMDC2	0.939394	1	1	1	0	3	GLB1L+RUVBL1+TSPAN16	0.811869	0.878136	0.771651	0.984621	3.4e-12
2	MAMDC2+TKFC	0.882937	0.884164	0.787741	0.980588	5.77565e-15	2	MAMDC2+P4HB	0.938519	0.920596	0.838276	1	1.32299e-23	2	ACOT7+RUVBL1	0.811616	0.849462	0.731549	0.967376	6.29e-09
3	FLOT1+MAMDC2+PPIB	0.882684	0.907625	0.816378	0.998872	2.02875e-18	3	DPP3+MAMDC2+P4HB	0.933221	0.995037	0.983291	1	0	3	PPIB+TSPAN16+TKFC	0.810101	0.9319	0.856011	1	6.8e-29
2	APCS+FN1	0.882636	0.910557	0.83453	0.986584	3.53214e-26	3	FLOT1+GLA+P4HB	0.930696	0.980149	0.94966	1	3.38474e-209	3	APCS+RUVBL1+TSPAN16	0.809596	0.896057	0.798958	0.993157	1.3e-15
2	FHL1+TKFC	0.882636	0.890029	0.80456	0.975498	3.75022e-19	2	P4HB+VWA1	0.926667	0.992556	0.975849	1	0	3	APCS+PPIB+TSPAN16	0.805051	0.939068	0.862537	1	2.46e-29
3	FLOT1+MAMDC2+TKFC	0.882359	0.897361	0.805401	0.98932	2.4737e-17	3	APOE+GLA+VWA1	0.924242	0.985112	0.959469	1	6.1965e-301	2	P4HB+TKFC	0.80303	0.856631	0.732847	0.980414	1.63e-08
2	APOE+PPIB	0.881734	0.878299	0.772921	0.983677	1.97651e-12	2	APOE+GLA	0.924074	0.92804	0.842203	1	1.45985e-22	3	ACOT7+APCS+TSPAN16	0.798485	0.885305	0.781037	0.989573	4.4e-13
3	FLOT1+FN1+MAMDC2	0.881295	0.892962	0.789611	0.996313	9.17982e-14	2	FN1+MAMDC2	0.92037	0.977667	0.944008	1	2.93995e-170	3	ACOT7+APCS+PPIB	0.79798	0.921147	0.805203	1	1.09e-12
3	APOE+PPIB+UCHL1	0.881133	0.914956	0.828123	1	7.51376e-21	1	DPP3	0.92	0.937965	0.867858	1	1.8098e-34	3	ACOT7+PPIB+TKFC	0.79798	0.913978	0.827683	1	5.33e-21
3	FLOT1+PPIB+TKFC	0.881133	0.88563	0.786706	0.984555	2.16609e-14	3	FN1+MAMDC2+VWA1	0.916667	0.992556	0.976063	1	0	3	APCS+P4HB+TSPAN16	0.795707	0.899642	0.796034	1	4.03e-14
3	MAMDC2+PPIB+TKFC	0.88097	0.887097	0.79038	0.983814	4.34658e-15	2	FN1+GLA	0.916667	0.970223	0.927298	1	2.94363e-102	3	APCS+GLB1L+TKFC	0.795455	0.935484	0.849164	1	4.69e-23
3	FHL1+FLOT1+P4HB	0.880736	0.934018	0.873895	0.99414	1.89939e-45	3	APOE+P4HB+VWA1	0.914703	1	1	1	0	3	ACOT7+PPIB+TSPAN16	0.794949	0.924731	0.843224	1	1.73e-24
3	APCS+FLOT1+TKFC	0.880646	0.922287	0.847383	0.997191	2.19915e-28	1	APOE	0.914444	0.915633	0.829558	1	2.96007e-21	3	ACOT7+APCS+RUVBL1	0.793939	0.88172	0.773163	0.990278	5.51e-12
3	APCS+MAMDC2+UCHL1	0.880321	0.928152	0.86291	0.993395	7.33599e-38	3	APOE+DPP3+FLOT1	0.910774	0.997519	0.990641	1	0	2	ACOT7+APCS	0.793434	0.874552	0.762339	0.986765	6.07e-11
2	FN1+TKFC	0.878307	0.870968	0.770655	0.97128	4.22409e-13	2	DPP3+VWA1	0.908148	1	1	1	0	3	ACOT7+GLB1L+TSPAN16	0.792424	0.867384	0.756146	0.978621	9.6e-11
3	MAMDC2+P4HB+PPIB	0.877219	0.900293	0.822013	0.978573	1.21433e-23	3	FLOT1+P4HB+VWA1	0.907407	1	1	1	0	1	P4HB	0.790657	0.806452	0.62772	0.985184	0.000777932
3	APOE+MAMDC2+UCHL1	0.874026	0.919355	0.841126	0.997583	8.04811e-26	3	FN1+GLA+VWA1	0.901515	0.995037	0.983191	1	0	2	APCS+TSPAN16	0.789141	0.888889	0.785218	0.99256	1.95e-13
3	FHL1+FLOT1+TKFC	0.873629	0.931085	0.86555	0.99662	4.95984e-38	3	MAMDC2+P4HB+VWA1	0.901235	0.990074	0.971134	1	0	1	PPIB	0.787879	0.795699	0.623294	0.968104	0.000774891
3	APOE+FLOT1+TKFC	0.873124	0.897361	0.802343	0.992378	2.47468e-16	3	GLA+MAMDC2+P4HB	0.89927	0.933002	0.862794	1	1.22552e-33	3	ACOT7+PPIB+RUVBL1	0.783838	0.921147	0.838086	1	2.85e-23
2	APOE+TKFC	0.872775	0.891496	0.797747	0.985244	2.72702e-16	2	FLOT1+GLA	0.896667	0.952854	0.868762	1	4.82482e-26	3	APCS+TSPAN16+TKFC	0.781818	0.924731	0.837412	1	1.52e-21
2	FLOT1+TKFC	0.872775	0.8739	0.775113	0.972687	1.18625e-13	3	APOE+FLOT1+P4HB	0.89436	0.997519	0.990641	1	0	2	PPIB+TKFC	0.775505	0.799283	0.601989	0.996577	0.00294761
3	FLOT1+FN1+TKFC	0.872475	0.875367	0.767014	0.983719	1.12182e-11	3	APOE+DPP3+GLA	0.893939	0.992556	0.975849	1	0	1	TKFC	0.77399	0.792115	0.620233	0.963997	0.00086543
3	FLOT1+PPIB+UCHL1	0.871735	0.909091	0.823144	0.995038	1.06805e-20	2	GLA+P4HB	0.89	0.890819	0.789073	0.992564	5.1324e-14	3	APCS+PPIB+RUVBL1	0.772727	0.939068	0.86816	1	6.79e-34
3	APOE+FLOT1+PPIB	0.871411	0.892962	0.791982	0.993941	2.39913e-14	3	APOE+GLA+P4HB	0.882435	0.970223	0.930187	1	2.95446e-117	3	ACOT7+GLB1L+RUVBL1	0.770202	0.88172	0.776412	0.987028	1.21e-12
2	P4HB+PPIB	0.87025	0.891496	0.807595	0.975396	5.93373e-20	3	DPP3+FLOT1+GLA	0.880051	0.995037	0.983291	1	0	3	APCS+P4HB+PPIB	0.766162	0.946237	0.876675	1	2.97e-36
2	APOE+P4HB	0.868747	0.884164	0.796164	0.972164	1.16638e-17	1	MAMDC2	0.88	0.883375	0.742352	1	9.91801e-08	3	APCS+RUVBL1+TKFC	0.747475	0.942652	0.872373	1	5.19e-35
3	APOE+PPIB+TKFC	0.868633	0.900293	0.804504	0.996083	2.60263e-16	3	APOE+MAMDC2+P4HB	0.87009	0.975186	0.936502	1	4.47871e-128	3	GLB1L+PPIB+TSPAN16	0.739141	0.939068	0.867462	1	2.86e-33
2	PPIB+TKFC	0.868446	0.876833	0.776191	0.977475	2.15735e-13	3	GLA+P4HB+VWA1	0.864759	0.995037	0.983191	1	0	3	RUVBL1+TSPAN16+TKFC	0.736616	0.9319	0.85205	1	2.94e-26
3	FLOT1+FN1+PPIB	0.868308	0.879765	0.771849	0.987682	5.30214e-12	3	APOE+GLA+MAMDC2	0.858726	0.957816	0.903203	1	1.16567e-60	3	APCS+GLB1L+P4HB	0.736111	0.899642	0.798692	1	8.55e-15
3	APOE+MAMDC2+P4HB	0.867821	0.904692	0.82708	0.982304	1.61642e-24	3	APOE+DPP3+MAMDC2	0.852413	1	1	1	0	3	APCS+PPIB+TKFC	0.724747	0.9319	0.834838	1	2.75e-18
3	FHL1+FLOT1+PPIB	0.867009	0.919355	0.842467	0.996243	1.13597e-26	3	APOE+FLOT1+GLA	0.838805	1	1	1	0	3	PPIB+RUVBL1+TSPAN16	0.722727	0.921147	0.837637	1	4.87e-23
3	APOE+FN1+PPIB	0.866342	0.890029	0.789193	0.990866	3.42859e-14	3	APOE+DPP3+VWA1	0.835859	1	1	1	0	3	APCS+GLB1L+TSPAN16	0.717929	0.878136	0.772551	0.983721	2.23e-12
3	FN1+PPIB+TKFC	0.865693	0.884164	0.78649	0.981838	1.27034e-14	2	GLA+MAMDC2	0.831852	0.883375	0.746307	1	4.20629e-08	3	APCS+GLB1L+RUVBL1	0.70303	0.896057	0.799284	0.99283	1.05e-15
2	MAMDC2+P4HB	0.86532	0.876833	0.786655	0.967011	2.60694e-16	1	P4HB	0.804074	0.828784	0.69988	0.957688	5.75955e-07	3	ACOT7+APCS+GLB1L	0.701768	0.888889	0.788111	0.989667	3.93e-14
3	APOE+MAMDC2+TKFC	0.865206	0.898827	0.804869	0.992785	8.83318e-17	1	GLA	0.764815	0.771712	0.574942	0.968482	0.00680086	3	APCS+GLB1L+PPIB	0.696717	0.9319	0.847085	1	1.85e-23
3	FHL1+FN1+P4HB	0.864971	0.922287	0.850631	0.993944	7.34012e-31
3	MAMDC2+UCHL1+TKFC	0.864304	0.907625	0.825643	0.989606	1.93386e-22
3	FLOT1+UCHL1+TKFC	0.864304	0.890029	0.801014	0.979044	8.86526e-18
1	TKFC	0.864117	0.857771	0.756509	0.959034	4.36752e-12
3	APOE+FLOT1+FN1	0.86259	0.875367	0.753813	0.99692	1.42615e-09
3	FHL1+MAMDC2+P4HB	0.862193	0.894428	0.811276	0.97758	1.44399e-20
3	FN1+PPIB+UCHL1	0.861851	0.895894	0.804194	0.987595	2.63519e-17
2	APCS+P4HB	0.86039	0.882698	0.791858	0.973538	1.49225e-16
3	APCS+FLOT1+P4HB	0.857612	0.932551	0.870556	0.994547	1.43253e-42
2	P4HB+UCHL1	0.857564	0.865103	0.763318	0.966887	2.05911e-12
3	FHL1+FLOT1+FN1	0.856962	0.903226	0.813764	0.992688	1.00987e-18
3	P4HB+PPIB+UCHL1	0.856872	0.923754	0.853069	0.994439	7.07102e-32
3	FHL1+FN1+TKFC	0.855736	0.910557	0.834136	0.986978	6.31276e-26
3	APCS+UCHL1+TKFC	0.855646	0.919355	0.841489	0.997221	4.78764e-26
3	APOE+FN1+TKFC	0.855646	0.895894	0.796977	0.994812	4.35421e-15
2	FN1+PPIB	0.855459	0.869501	0.76823	0.970773	8.60316e-13
3	APCS+FN1+UCHL1	0.855159	0.923754	0.851772	0.995735	8.4574e-31
2	FLOT1+UCHL1	0.854858	0.851906	0.738058	0.965754	1.37596e-09
3	FN1+MAMDC2+UCHL1	0.854744	0.912023	0.837896	0.986151	1.22924e-27
3	FN1+MAMDC2+PPIB	0.853355	0.872434	0.766902	0.977966	4.61445e-12
1	FLOT1	0.853355	0.843109	0.715178	0.971039	1.46735e-07
3	APOE+P4HB+UCHL1	0.851317	0.922287	0.854301	0.990274	4.27329e-34
2	FN1+UCHL1	0.85113	0.859238	0.754873	0.963602	1.51485e-11
2	FHL1+PPIB	0.85113	0.846041	0.743447	0.948635	3.82303e-11
3	PPIB+UCHL1+TKFC	0.850415	0.903226	0.814457	0.991995	5.43744e-19
3	APOE+MAMDC2+PPIB	0.849928	0.876833	0.771751	0.981915	2.0865e-12
2	FHL1+MAMDC2	0.847403	0.853372	0.747246	0.959499	6.74933e-11
2	APCS+UCHL1	0.847102	0.85044	0.741812	0.959068	2.56589e-10
3	FLOT1+P4HB+UCHL1	0.846988	0.909091	0.833546	0.984635	2.57461e-26
2	APOE+MAMDC2	0.846801	0.870968	0.773594	0.968341	8.20843e-14
2	APOE+UCHL1	0.846501	0.878299	0.783829	0.972769	4.20892e-15
2	MAMDC2+PPIB	0.846501	0.865103	0.763445	0.96676	1.93322e-12
2	APOE+FN1	0.8462	0.868035	0.755998	0.980072	1.20758e-10
3	FHL1+MAMDC2+UCHL1	0.845112	0.917889	0.844492	0.991285	6.45256e-29
3	FHL1+PPIB+TKFC	0.844462	0.900293	0.819906	0.98068	1.67508e-22
3	P4HB+UCHL1+TKFC	0.84421	0.916422	0.843305	0.98954	6.22301e-29
1	APOE	0.844096	0.851906	0.747179	0.956633	4.52058e-11
3	APOE+P4HB+PPIB	0.843398	0.904692	0.826991	0.982393	1.82285e-24
3	APOE+FHL1+FLOT1	0.840296	0.928152	0.859727	0.996578	1.41381e-34
3	APOE+FN1+UCHL1	0.839628	0.891496	0.795257	0.987735	1.54826e-15
2	FN1+MAMDC2	0.839045	0.83871	0.714347	0.963073	9.39432e-08
3	APOE+FN1+MAMDC2	0.838077	0.8739	0.765288	0.982513	1.5072e-11
1	PPIB	0.83664	0.844575	0.739936	0.949213	1.0882e-10
3	FHL1+P4HB+PPIB	0.836382	0.894428	0.811657	0.977199	9.65109e-21
3	FN1+MAMDC2+TKFC	0.834975	0.876833	0.776774	0.976891	1.56557e-13
3	FLOT1+FN1+UCHL1	0.833586	0.879765	0.770096	0.989435	1.14489e-11
3	FN1+P4HB+UCHL1	0.833099	0.928152	0.864154	0.992151	2.80368e-39
3	APCS+APOE+FHL1	0.831403	0.94868	0.890738	1	5.01518e-52
3	FHL1+PPIB+UCHL1	0.831385	0.909091	0.824746	0.993436	1.9777e-21
3	APOE+FLOT1+UCHL1	0.83097	0.888563	0.78424	0.992886	2.87548e-13
2	FHL1+UCHL1	0.830087	0.816716	0.696762	0.936669	2.27975e-07
1	FN1	0.829485	0.829912	0.70225	0.957574	4.08303e-07
2	FHL1+FN1	0.828283	0.840176	0.727428	0.952924	3.34991e-09
1	APCS	0.82708	0.821114	0.706267	0.935961	4.25107e-08
3	APOE+FHL1+UCHL1	0.821338	0.909091	0.82716	0.991022	1.28886e-22
3	FHL1+UCHL1+TKFC	0.821176	0.91349	0.835236	0.991744	3.91685e-25
2	FHL1+P4HB	0.821128	0.834311	0.717576	0.951045	1.98788e-08
2	APCS+FHL1	0.819324	0.837243	0.728315	0.946172	1.29449e-09
3	FN1+UCHL1+TKFC	0.818308	0.888563	0.794832	0.982294	4.47208e-16
1	UCHL1	0.8171	0.794721	0.669289	0.920154	4.12023e-06
3	APCS+FHL1+TKFC	0.815873	0.920821	0.849378	0.992264	7.83935e-31
3	APOE+FHL1+TKFC	0.812031	0.926686	0.856016	0.997357	2.61589e-32
1	MAMDC2	0.811568	0.807918	0.675405	0.94043	5.25489e-06
3	APOE+FHL1+P4HB	0.810804	0.916422	0.845676	0.987169	8.62473e-31
3	FHL1+FLOT1+UCHL1	0.809253	0.897361	0.812709	0.982013	3.57429e-20
3	APCS+P4HB+UCHL1	0.806962	0.891496	0.800604	0.982387	3.11538e-17
3	APCS+FHL1+FLOT1	0.80689	0.935484	0.872454	0.998514	8.87938e-42
3	FHL1+FN1+MAMDC2	0.806728	0.884164	0.787857	0.980471	5.35767e-15
3	APOE+FHL1+FN1	0.805411	0.916422	0.840801	0.992043	3.717e-27
3	APOE+FHL1+PPIB	0.803373	0.90176	0.815169	0.98835	9.5619e-20
3	FHL1+FN1+PPIB	0.801984	0.881232	0.791502	0.970961	8.27251e-17
3	APCS+FHL1+MAMDC2	0.799784	0.91349	0.841855	0.985124	1.1274e-29
3	FHL1+MAMDC2+PPIB	0.798719	0.890029	0.804053	0.976005	6.03698e-19
3	APCS+FHL1+PPIB	0.795455	0.922287	0.849262	0.995312	8.89931e-30
3	APOE+UCHL1+TKFC	0.793308	0.903226	0.816015	0.990436	1.27994e-19
1	P4HB	0.78842	0.819648	0.700002	0.939294	1.63848e-07
3	APOE+FHL1+MAMDC2	0.781403	0.907625	0.826923	0.988327	4.17312e-23
3	APCS+FHL1+P4HB	0.779852	0.891496	0.804242	0.978749	1.44218e-18
3	APCS+FHL1+FN1	0.776335	0.914956	0.839679	0.990233	3.29473e-27
3	FHL1+FN1+UCHL1	0.772078	0.887097	0.796975	0.977219	3.81209e-17
3	FHL1+P4HB+UCHL1	0.759578	0.872434	0.775167	0.969701	6.15831e-14
1	FHL1	0.702561	0.692082	0.547418	0.836746	0.00925717
3	APCS+FHL1+UCHL1	0.695473	0.860704	0.755187	0.966221	2.08385e-11
